# Supplementary material for: Chlorido(pyridine-κN)(5,10,15,20-tetra­phenyl­porphyrinato-κ4 N)cobalt(III) chloro­form hemisolvate
Source: Acta Crystallogr Sect E Struct Rep Online. 2012 Jul 25;68(Pt 8):m1104–5. doi: 10.1107/S1600536812032564 (PMC3414153; doi:10.1107/S1600536812032564)
Supplement: Supplementary file 1 [file e-68-m1104-sup1.cif]

##############################################################################
#                                                                            #
# This CIF contains the data in a paper accepted for publication in          #
# Acta Crystallographica Section E. It conforms to the requirements of       #
# Notes for Authors for Acta Crystallographica Section E, and has been       #
# peer reviewed under the auspices of the IUCr Commission on Journals.       #
#                                                                            #
# Full details of the Crystallographic Information File format               #
# are given in the paper "The Crystallographic Information File (CIF):       #
# a New Standard Archive File for Crystallography" by S. R. Hall, F. H.      #
# Allen and I. D. Brown [Acta Cryst. (1991), A47, 655-685].                  #
#                                                                            #
# The current version of the core CIF dictionary is obtainable from          #
# ftp://ftp.iucr.org/pub/cif_core.dic.                                       #
#                                                                            #
# Software is freely available for graphical display of the structure(s)     #
# in this CIF. For information consult the CIF software page                 #
# http://www.iucr.org/resources/cif/software.                                #
#                                                                            #
# This file may be used for bona fide research purposes within the           #
# scientific community so long as proper attribution is given to the journal # 
# article from which it was obtained.                                        #
#                                                                            #
##############################################################################
data_I
_audit_creation_method     SHELXL97
_chemical_name_systematic
;
Chlorido(pyridine-\k<i>N</i>)(5,10,15,20-tetraphenylporphyrinato-
\k^4^<i>N</i>)cobalt(III) chloroform hemisolvate
;
_chemical_name_common
;
;
_chemical_formula_moiety     'C49.5 H33.5 Cl2.5 Co N5 '
_chemical_formula_sum     'C49.5 H33.5 Cl2.5 Co N5'
_chemical_formula_iupac     '[Co Cl (C44 H28 N4) (C5 H5 N)] , 0.5C H Cl3'
_chemical_formula_weight     845.90
_chemical_melting_point     ?
_symmetry_cell_setting     monoclinic
_symmetry_space_group_name_H-M     'P 21/n'
_symmetry_space_group_name_Hall     '-P 2yn'
loop_
    _symmetry_equiv_pos_as_xyz
    'x, y, z'
    '-x+1/2, y+1/2, -z+1/2'
    '-x, -y, -z'
    'x-1/2, -y-1/2, z-1/2'
_cell_length_a     13.0467(3)
_cell_length_b     23.4240(7)
_cell_length_c     14.3264(5)
_cell_angle_alpha     90.00
_cell_angle_beta     103.541(3)
_cell_angle_gamma     90.00
_cell_volume     4256.5(2)
_cell_formula_units_Z     4
_cell_measurement_reflns_used     25194
_cell_measurement_theta_min     2.97
_cell_measurement_theta_max     26.37
_cell_measurement_temperature     180(2)
_exptl_crystal_description     prism
_exptl_crystal_colour     'dark purple'
_exptl_crystal_size_max     0.45
_exptl_crystal_size_mid     0.37
_exptl_crystal_size_min     0.36
_exptl_crystal_density_diffrn     1.315
_exptl_crystal_density_meas     ?
_exptl_crystal_density_method     'not measured'
_exptl_crystal_F_000     1740
_exptl_absorpt_coefficient_mu     0.601
_exptl_absorpt_correction_type     multi-scan
_exptl_absorpt_process_details
;
(CrysAlis PRO; Agilent, 2010)
;
_exptl_absorpt_correction_T_min     0.802
_exptl_absorpt_correction_T_max     0.804
_exptl_special_details
;
Absorption correction: Empirical absorption correction using spherical
harmonics, implemented in SCALE3 ABSPACK scaling algorithm
(CrysAlisPro; Agilent, 2010).
;
_diffrn_ambient_temperature     180(2)
_diffrn_radiation_type     MoK\a
_diffrn_radiation_wavelength     0.71073
_diffrn_radiation_source     'fine-focus sealed tube'
_diffrn_radiation_monochromator     graphite
_diffrn_measurement_device_type
               'Oxford Xcalibur Sapphire2 diffractometer with a large Be window'
_diffrn_measurement_method     \w
_diffrn_detector_area_resol_mean     8.2632
_diffrn_reflns_number     43618
_diffrn_reflns_av_R_equivalents     0.0350
_diffrn_reflns_av_sigmaI/netI     0.0254
_diffrn_reflns_theta_min     2.97
_diffrn_reflns_theta_max     26.37
_diffrn_reflns_theta_full     26.37
_diffrn_measured_fraction_theta_max     0.998
_diffrn_measured_fraction_theta_full     0.998
_diffrn_reflns_limit_h_min     -16
_diffrn_reflns_limit_h_max     16
_diffrn_reflns_limit_k_min     -29
_diffrn_reflns_limit_k_max     29
_diffrn_reflns_limit_l_min     -17
_diffrn_reflns_limit_l_max     17
_diffrn_standards_number     ?
_diffrn_standards_interval_count     ?
_diffrn_standards_interval_time     ?
_diffrn_standards_decay_%     ?
_refine_special_details
;
Refinement of <i>F</i>^2^ against ALL reflections. The weighted
<i>R</i>-factor <i>wR</i> and goodness of fit <i>S</i> are based on
<i>F</i>^2^, conventional <i>R</i>-factors <i>R</i> are based on
<i>F</i>, with <i>F</i> set to zero for negative <i>F</i>^2^. The
threshold expression of <i>F</i>^2^ > \s(<i>F</i>^2^) is used only
for calculating <i>R</i>-factors(gt) <i>etc</i>. and is not relevant to the
choice of reflections for refinement. <i>R</i>-factors based on
<i>F</i>^2^ are statistically about twice as large as those based on
<i>F</i>, and <i>R</i>-factors based on ALL data will be even larger.
;
_reflns_number_total     8690
_reflns_number_gt     7213
_reflns_threshold_expression     I>2\s(I)
_refine_ls_structure_factor_coef     Fsqd
_refine_ls_matrix_type     full
_refine_ls_R_factor_all     0.0477
_refine_ls_R_factor_gt     0.0391
_refine_ls_wR_factor_gt     0.1045
_refine_ls_wR_factor_ref     0.1076
_refine_ls_goodness_of_fit_ref     1.066
_refine_ls_restrained_S_all     1.066
_refine_ls_number_reflns     8690
_refine_ls_number_parameters     505
_refine_ls_number_restraints     0
_refine_ls_hydrogen_treatment     constr
_refine_ls_weighting_scheme     calc
_refine_ls_weighting_details
       'calc w = 1/[\s^2^(Fo^2^)+(0.0587P)^2^+2.0185P] where P=(Fo^2^+2Fc^2^)/3'
_atom_sites_solution_hydrogens     geom
_atom_sites_solution_primary     direct
_atom_sites_solution_secondary     difmap
_refine_ls_shift/su_max     0.001
_refine_ls_shift/su_mean     0.000
_refine_diff_density_max     0.295
_refine_diff_density_min     -0.370
_refine_ls_extinction_method     none
_refine_ls_extinction_coef     ?
loop_
    _atom_type_symbol
    _atom_type_description
    _atom_type_scat_dispersion_real
    _atom_type_scat_dispersion_imag
    _atom_type_scat_source
    'C' 'C' 0.0033 0.0016
                         'International Tables Vol C Tables 4.2.6.8 and 6.1.1.4'
    'H' 'H' 0.0000 0.0000
                         'International Tables Vol C Tables 4.2.6.8 and 6.1.1.4'
    'N' 'N' 0.0061 0.0033
                         'International Tables Vol C Tables 4.2.6.8 and 6.1.1.4'
    'O' 'O' 0.0106 0.0060
                         'International Tables Vol C Tables 4.2.6.8 and 6.1.1.4'
    'Co' 'Co' 0.3494 0.9721
                         'International Tables Vol C Tables 4.2.6.8 and 6.1.1.4'
    'S' 'S' 0.1246 0.1234
                         'International Tables Vol C Tables 4.2.6.8 and 6.1.1.4'
_computing_data_collection     'CrysAlis PRO (Agilent, 2010)'
_computing_cell_refinement     'CrysAlis PRO (Agilent, 2010)'
_computing_data_reduction     'CrysAlis PRO (Agilent, 2010)'
_computing_structure_solution     'SIR2004 (Burla <i>et al.</i>, 2005'
_computing_structure_refinement     'SHELXL97 (Sheldrick, 2008)'
_computing_molecular_graphics
;
ORTEPIII (Burnett & Johnson, 1996) and ORTEP-3 (Farrugia, 1997)
;
_computing_publication_material     'SHELXL97 (Sheldrick, 2008)'
loop_
    _atom_site_type_symbol
    _atom_site_label
    _atom_site_fract_x
    _atom_site_fract_y
    _atom_site_fract_z
    _atom_site_U_iso_or_equiv
    _atom_site_adp_type
    _atom_site_calc_flag
    _atom_site_refinement_flags
    _atom_site_occupancy
    _atom_site_symmetry_multiplicity
    _atom_site_disorder_assembly
    _atom_site_disorder_group
    Co Co 0.653649(18) 0.198422(10) 0.876228(18) 0.01771(8) Uani d . 1 1 . .
    Cl Cl 0.57928(4) 0.13891(2) 0.75784(4) 0.02806(12) Uani d . 1 1 . .
    N N1 0.56392(12) 0.26163(7) 0.81419(12) 0.0223(3) Uani d . 1 1 . .
    N N2 0.54701(12) 0.17807(7) 0.94669(11) 0.0206(3) Uani d . 1 1 . .
    N N3 0.74480(11) 0.13656(7) 0.93931(11) 0.0190(3) Uani d . 1 1 . .
    N N4 0.75900(12) 0.21811(7) 0.80496(12) 0.0210(3) Uani d . 1 1 . .
    N N5 0.72264(13) 0.25204(7) 0.97968(12) 0.0235(3) Uani d . 1 1 . .
    C C1 0.59560(15) 0.30730(8) 0.76759(15) 0.0249(4) Uani d . 1 1 . .
    C C2 0.51268(16) 0.34851(9) 0.74310(17) 0.0335(5) Uani d . 1 1 . .
    H H2 0.5156 0.3841 0.7121 0.040 Uiso calc R 1 1 . .
    C C3 0.42995(17) 0.32728(9) 0.77237(18) 0.0352(5) Uani d . 1 1 . .
    H H3 0.3625 0.3446 0.7640 0.042 Uiso calc R 1 1 . .
    C C4 0.46209(15) 0.27343(9) 0.81880(15) 0.0261(4) Uani d . 1 1 . .
    C C5 0.40233(15) 0.24155(9) 0.86779(16) 0.0272(4) Uani d . 1 1 . .
    C C6 0.44397(15) 0.19627(8) 0.92754(15) 0.0233(4) Uani d . 1 1 . .
    C C7 0.38706(15) 0.16393(9) 0.98388(15) 0.0270(4) Uani d . 1 1 . .
    H H7 0.3140 0.1670 0.9819 0.032 Uiso calc R 1 1 . .
    C C8 0.45596(15) 0.12847(9) 1.03985(15) 0.0252(4) Uani d . 1 1 . .
    H H8 0.4414 0.1028 1.0865 0.030 Uiso calc R 1 1 . .
    C C10 0.64470(14) 0.10443(8) 1.05469(13) 0.0205(4) Uani d . 1 1 . .
    C C11 0.73416(14) 0.10587(8) 1.01807(13) 0.0198(4) Uani d . 1 1 . .
    C C12 0.82315(15) 0.06912(8) 1.04972(14) 0.0228(4) Uani d . 1 1 . .
    H H12 0.8363 0.0451 1.1047 0.027 Uiso calc R 1 1 . .
    C C13 0.88449(15) 0.07503(8) 0.98695(14) 0.0230(4) Uani d . 1 1 . .
    H H13 0.9485 0.0554 0.9884 0.028 Uiso calc R 1 1 . .
    C C14 0.83511(14) 0.11654(8) 0.91746(14) 0.0203(4) Uani d . 1 1 . .
    C C15 0.87563(14) 0.13505(8) 0.84102(14) 0.0229(4) Uani d . 1 1 . .
    C C16 0.83825(14) 0.18342(9) 0.78865(15) 0.0238(4) Uani d . 1 1 . .
    C C17 0.88598(16) 0.20959(10) 0.71885(16) 0.0320(5) Uani d . 1 1 . .
    H H17 0.9389 0.1934 0.6914 0.038 Uiso calc R 1 1 . .
    C C18 0.84160(16) 0.26142(10) 0.69963(16) 0.0320(5) Uani d . 1 1 . .
    H H18 0.8603 0.2897 0.6590 0.038 Uiso calc R 1 1 . .
    C C19 0.76113(15) 0.26602(9) 0.75165(15) 0.0249(4) Uani d . 1 1 . .
    C C20 0.69111(16) 0.31156(9) 0.74164(15) 0.0264(4) Uani d . 1 1 . .
    C C21 0.72025(15) 0.36591(9) 0.70021(17) 0.0297(5) Uani d . 1 1 . .
    C C22 0.67501(19) 0.38346(10) 0.60764(17) 0.0353(5) Uani d . 1 1 . .
    H H22 0.6233 0.3603 0.5672 0.042 Uiso calc R 1 1 . .
    C C23 0.7047(2) 0.43488(10) 0.57344(19) 0.0410(6) Uani d . 1 1 . .
    H H23 0.6728 0.4468 0.5099 0.049 Uiso calc R 1 1 . .
    C C24 0.77946(19) 0.46849(10) 0.6304(2) 0.0428(6) Uani d . 1 1 . .
    H H24 0.7990 0.5038 0.6070 0.051 Uiso calc R 1 1 . .
    C C25 0.8261(2) 0.45096(12) 0.7216(2) 0.0551(8) Uani d . 1 1 . .
    H H25 0.8788 0.4739 0.7613 0.066 Uiso calc R 1 1 . .
    C C26 0.7966(2) 0.39973(12) 0.7561(2) 0.0492(7) Uani d . 1 1 . .
    H H26 0.8298 0.3878 0.8193 0.059 Uiso calc R 1 1 . .
    C C27 0.29171(16) 0.25999(9) 0.86365(18) 0.0333(5) Uani d . 1 1 . .
    C C28 0.21741(17) 0.26194(10) 0.7771(2) 0.0399(6) Uani d . 1 1 . .
    H H28 0.2367 0.2512 0.7196 0.048 Uiso calc R 1 1 . .
    C C29 0.11497(19) 0.27942(11) 0.7738(2) 0.0525(8) Uani d . 1 1 . .
    H H29 0.0647 0.2809 0.7140 0.063 Uiso calc R 1 1 . .
    C C30 0.0864(2) 0.29440(12) 0.8556(3) 0.0603(9) Uani d . 1 1 . .
    H H30 0.0159 0.3059 0.8529 0.072 Uiso calc R 1 1 . .
    C C31 0.1585(2) 0.29308(13) 0.9420(3) 0.0613(9) Uani d . 1 1 . .
    H H31 0.1378 0.3036 0.9989 0.074 Uiso calc R 1 1 . .
    C C32 0.2622(2) 0.27640(11) 0.9467(2) 0.0474(6) Uani d . 1 1 . .
    H H32 0.3125 0.2763 1.0066 0.057 Uiso calc R 1 1 . .
    C C33 0.63738(14) 0.06207(8) 1.13095(14) 0.0221(4) Uani d . 1 1 . .
    C C34 0.60805(16) 0.00627(9) 1.10584(16) 0.0287(4) Uani d . 1 1 . .
    H H34 0.6007 -0.0059 1.0413 0.034 Uiso calc R 1 1 . .
    C C35 0.58935(17) -0.03197(9) 1.17365(17) 0.0338(5) Uani d . 1 1 . .
    H H35 0.5676 -0.0699 1.1554 0.041 Uiso calc R 1 1 . .
    C C36 0.60237(18) -0.01485(10) 1.26792(17) 0.0364(5) Uani d . 1 1 . .
    H H36 0.5884 -0.0407 1.3145 0.044 Uiso calc R 1 1 . .
    C C37 0.6355(2) 0.03952(11) 1.29402(17) 0.0397(6) Uani d . 1 1 . .
    H H37 0.6468 0.0509 1.3593 0.048 Uiso calc R 1 1 . .
    C C38 0.65278(18) 0.07817(10) 1.22583(16) 0.0323(5) Uani d . 1 1 . .
    H H38 0.6753 0.1159 1.2446 0.039 Uiso calc R 1 1 . .
    C C39 0.96499(15) 0.10293(9) 0.81744(15) 0.0259(4) Uani d . 1 1 . .
    C C40 0.94875(18) 0.04766(10) 0.78297(17) 0.0348(5) Uani d . 1 1 . .
    H H40 0.8823 0.0298 0.7782 0.042 Uiso calc R 1 1 . .
    C C41 1.0294(2) 0.01821(11) 0.75534(19) 0.0420(6) Uani d . 1 1 . .
    H H41 1.0174 -0.0194 0.7305 0.050 Uiso calc R 1 1 . .
    C C42 1.12631(19) 0.04332(11) 0.76376(18) 0.0404(6) Uani d . 1 1 . .
    H H42 1.1809 0.0233 0.7440 0.048 Uiso calc R 1 1 . .
    C C43 1.14398(18) 0.09762(11) 0.80098(18) 0.0388(6) Uani d . 1 1 . .
    H H43 1.2115 0.1146 0.8086 0.047 Uiso calc R 1 1 . .
    C C44 1.06373(16) 0.12744(10) 0.82726(17) 0.0326(5) Uani d . 1 1 . .
    H H44 1.0763 0.1650 0.8522 0.039 Uiso calc R 1 1 . .
    C C45 0.82727(17) 0.25121(10) 1.01486(17) 0.0335(5) Uani d . 1 1 . .
    H H45 0.8677 0.2231 0.9919 0.040 Uiso calc R 1 1 . .
    C C46 0.8785(2) 0.28936(12) 1.08273(19) 0.0456(6) Uani d . 1 1 . .
    H H46 0.9527 0.2871 1.1069 0.055 Uiso calc R 1 1 . .
    C C47 0.8210(2) 0.33068(12) 1.1151(2) 0.0542(7) Uani d . 1 1 . .
    H H47 0.8548 0.3580 1.1611 0.065 Uiso calc R 1 1 . .
    C C48 0.7130(2) 0.33191(12) 1.0799(2) 0.0540(7) Uani d . 1 1 . .
    H H48 0.6713 0.3599 1.1017 0.065 Uiso calc R 1 1 . .
    C C49 0.6669(2) 0.29215(10) 1.01310(18) 0.0380(5) Uani d . 1 1 . .
    H H49 0.5926 0.2930 0.9894 0.046 Uiso calc R 1 1 . .
    C C9 0.55584(15) 0.13662(8) 1.01593(14) 0.0214(4) Uani d . 1 1 . .
loop_
    _atom_site_aniso_label
    _atom_site_aniso_U_11
    _atom_site_aniso_U_22
    _atom_site_aniso_U_33
    _atom_site_aniso_U_12
    _atom_site_aniso_U_13
    _atom_site_aniso_U_23
    Co 0.01456(13) 0.01685(14) 0.02065(14) 0.00084(9) 0.00195(9) 0.00394(10)
    Cl 0.0259(2) 0.0279(3) 0.0271(3) -0.00221(19) -0.00032(19) -0.0017(2)
    N1 0.0166(7) 0.0216(8) 0.0276(9) 0.0002(6) 0.0028(6) 0.0048(7)
    N2 0.0174(7) 0.0200(8) 0.0235(8) 0.0014(6) 0.0031(6) 0.0014(7)
    N3 0.0159(7) 0.0187(8) 0.0217(8) 0.0000(6) 0.0027(6) 0.0034(6)
    N4 0.0169(7) 0.0215(8) 0.0236(8) 0.0023(6) 0.0026(6) 0.0066(7)
    N5 0.0226(8) 0.0202(8) 0.0260(9) -0.0007(6) 0.0023(7) 0.0024(7)
    C1 0.0221(9) 0.0216(10) 0.0291(11) 0.0028(7) 0.0020(8) 0.0060(8)
    C2 0.0280(11) 0.0250(11) 0.0480(14) 0.0064(8) 0.0098(10) 0.0139(10)
    C3 0.0255(10) 0.0281(12) 0.0522(14) 0.0091(9) 0.0093(10) 0.0128(10)
    C4 0.0180(9) 0.0245(10) 0.0343(11) 0.0047(8) 0.0029(8) 0.0065(9)
    C5 0.0194(9) 0.0250(10) 0.0367(12) 0.0039(8) 0.0056(8) 0.0050(9)
    C6 0.0174(9) 0.0236(10) 0.0291(10) 0.0024(7) 0.0056(8) 0.0010(8)
    C7 0.0207(9) 0.0283(11) 0.0343(11) 0.0010(8) 0.0109(8) 0.0010(9)
    C8 0.0247(10) 0.0242(10) 0.0289(11) -0.0003(8) 0.0105(8) 0.0024(8)
    C10 0.0232(9) 0.0185(9) 0.0190(9) -0.0016(7) 0.0032(7) 0.0005(7)
    C11 0.0195(9) 0.0168(9) 0.0215(9) -0.0009(7) 0.0015(7) 0.0023(7)
    C12 0.0227(9) 0.0212(10) 0.0224(10) 0.0008(7) 0.0009(7) 0.0060(8)
    C13 0.0184(9) 0.0207(10) 0.0286(10) 0.0021(7) 0.0026(8) 0.0045(8)
    C14 0.0162(8) 0.0184(9) 0.0253(10) 0.0006(7) 0.0031(7) 0.0028(8)
    C15 0.0182(9) 0.0233(10) 0.0269(10) 0.0020(7) 0.0046(8) 0.0046(8)
    C16 0.0180(9) 0.0259(10) 0.0276(10) 0.0027(7) 0.0054(8) 0.0072(8)
    C17 0.0255(10) 0.0383(13) 0.0348(12) 0.0085(9) 0.0122(9) 0.0145(10)
    C18 0.0271(10) 0.0366(12) 0.0342(12) 0.0057(9) 0.0107(9) 0.0176(10)
    C19 0.0193(9) 0.0267(11) 0.0269(10) 0.0006(8) 0.0019(8) 0.0100(8)
    C20 0.0239(10) 0.0241(10) 0.0301(11) 0.0012(8) 0.0044(8) 0.0104(8)
    C21 0.0223(10) 0.0250(11) 0.0426(13) 0.0054(8) 0.0088(9) 0.0136(9)
    C22 0.0416(12) 0.0276(11) 0.0370(13) 0.0061(9) 0.0097(10) 0.0108(10)
    C23 0.0517(14) 0.0334(13) 0.0425(14) 0.0108(11) 0.0200(12) 0.0186(11)
    C24 0.0356(12) 0.0293(12) 0.0700(18) 0.0069(10) 0.0256(12) 0.0217(12)
    C25 0.0351(13) 0.0434(15) 0.079(2) -0.0141(11) -0.0025(13) 0.0192(15)
    C26 0.0384(13) 0.0436(15) 0.0570(17) -0.0083(11) -0.0063(12) 0.0244(13)
    C27 0.0236(10) 0.0251(11) 0.0527(14) 0.0047(8) 0.0123(10) 0.0089(10)
    C28 0.0230(10) 0.0322(12) 0.0625(17) 0.0016(9) 0.0056(10) 0.0138(11)
    C29 0.0254(12) 0.0413(15) 0.088(2) 0.0031(10) 0.0074(13) 0.0234(15)
    C30 0.0276(13) 0.0456(16) 0.111(3) 0.0123(11) 0.0225(16) 0.0168(17)
    C31 0.0514(17) 0.0533(18) 0.090(2) 0.0129(14) 0.0393(18) 0.0002(16)
    C32 0.0391(13) 0.0458(15) 0.0619(18) 0.0131(11) 0.0208(12) 0.0046(13)
    C33 0.0200(9) 0.0228(10) 0.0236(10) 0.0022(7) 0.0055(7) 0.0042(8)
    C34 0.0314(11) 0.0262(11) 0.0280(11) -0.0021(8) 0.0059(9) 0.0012(9)
    C35 0.0350(11) 0.0224(10) 0.0452(13) -0.0018(9) 0.0119(10) 0.0069(10)
    C36 0.0421(13) 0.0334(12) 0.0390(13) 0.0072(10) 0.0204(11) 0.0158(10)
    C37 0.0562(15) 0.0418(14) 0.0246(11) 0.0057(11) 0.0164(10) 0.0042(10)
    C38 0.0453(13) 0.0263(11) 0.0277(11) -0.0007(9) 0.0133(10) -0.0017(9)
    C39 0.0239(9) 0.0275(11) 0.0281(11) 0.0083(8) 0.0097(8) 0.0113(8)
    C40 0.0327(11) 0.0311(12) 0.0427(13) 0.0032(9) 0.0134(10) 0.0058(10)
    C41 0.0487(14) 0.0331(13) 0.0472(15) 0.0129(11) 0.0175(12) 0.0027(11)
    C42 0.0369(12) 0.0470(15) 0.0422(14) 0.0220(11) 0.0192(10) 0.0152(11)
    C43 0.0253(11) 0.0476(15) 0.0463(14) 0.0098(10) 0.0140(10) 0.0161(12)
    C44 0.0248(10) 0.0334(12) 0.0402(13) 0.0052(9) 0.0090(9) 0.0091(10)
    C45 0.0259(10) 0.0345(12) 0.0369(12) -0.0043(9) 0.0007(9) 0.0008(10)
    C46 0.0356(13) 0.0486(15) 0.0461(15) -0.0126(11) -0.0036(11) -0.0062(12)
    C47 0.0590(17) 0.0426(16) 0.0528(17) -0.0114(13) -0.0038(14) -0.0149(13)
    C48 0.0596(17) 0.0450(16) 0.0520(17) 0.0046(13) 0.0018(13) -0.0198(13)
    C49 0.0392(13) 0.0342(13) 0.0379(13) 0.0034(10) 0.0038(10) -0.0047(10)
    C9 0.0222(9) 0.0196(9) 0.0230(10) -0.0017(7) 0.0063(8) -0.0003(8)
_geom_special_details
;
All s.u.'s (except the s.u. in the dihedral angle between two l.s. planes) are
estimated using the full covariance matrix. The cell s.u.'s are taken into
account individually in the estimation of s.u.'s in distances, angles and
torsion angles; correlations between s.u.'s in cell parameters are only used
when they are defined by crystal symmetry. An approximate (isotropic)
treatment of cell s.u.'s is used for estimating s.u.'s involving l.s. planes.
;
loop_
    _geom_bond_atom_site_label_1
    _geom_bond_atom_site_label_2
    _geom_bond_site_symmetry_2
    _geom_bond_distance
    _geom_bond_publ_flag
    Co N4 . 1.9498(15) ?
    Co N3 . 1.9564(15) ?
    Co N2 . 1.9596(16) ?
    Co N1 . 1.9660(16) ?
    Co N5 . 1.9898(17) ?
    Co Cl . 2.2339(6) ?
    N1 C4 . 1.374(2) ?
    N1 C1 . 1.375(3) ?
    N2 C9 . 1.373(2) ?
    N2 C6 . 1.375(2) ?
    N3 C14 . 1.371(2) ?
    N3 C11 . 1.372(2) ?
    N4 C19 . 1.361(2) ?
    N4 C16 . 1.377(2) ?
    N5 C45 . 1.340(3) ?
    N5 C49 . 1.343(3) ?
    C1 C20 . 1.385(3) ?
    C1 C2 . 1.431(3) ?
    C2 C3 . 1.342(3) ?
    C2 H2 . 0.9500 ?
    C3 C4 . 1.442(3) ?
    C3 H3 . 0.9500 ?
    C4 C5 . 1.384(3) ?
    C5 C6 . 1.391(3) ?
    C5 C27 . 1.494(3) ?
    C6 C7 . 1.434(3) ?
    C7 C8 . 1.343(3) ?
    C7 H7 . 0.9500 ?
    C8 C9 . 1.436(3) ?
    C8 H8 . 0.9500 ?
    C10 C9 . 1.386(3) ?
    C10 C11 . 1.388(3) ?
    C10 C33 . 1.495(3) ?
    C11 C12 . 1.431(3) ?
    C12 C13 . 1.344(3) ?
    C12 H12 . 0.9500 ?
    C13 C14 . 1.432(3) ?
    C13 H13 . 0.9500 ?
    C14 C15 . 1.392(3) ?
    C15 C16 . 1.383(3) ?
    C15 C39 . 1.491(3) ?
    C16 C17 . 1.434(3) ?
    C17 C18 . 1.345(3) ?
    C17 H17 . 0.9500 ?
    C18 C19 . 1.427(3) ?
    C18 H18 . 0.9500 ?
    C19 C20 . 1.390(3) ?
    C20 C21 . 1.491(3) ?
    C21 C26 . 1.374(3) ?
    C21 C22 . 1.382(3) ?
    C22 C23 . 1.389(3) ?
    C22 H22 . 0.9500 ?
    C23 C24 . 1.365(4) ?
    C23 H23 . 0.9500 ?
    C24 C25 . 1.369(4) ?
    C24 H24 . 0.9500 ?
    C25 C26 . 1.386(3) ?
    C25 H25 . 0.9500 ?
    C26 H26 . 0.9500 ?
    C27 C28 . 1.384(3) ?
    C27 C32 . 1.388(4) ?
    C28 C29 . 1.388(3) ?
    C28 H28 . 0.9500 ?
    C29 C30 . 1.357(5) ?
    C29 H29 . 0.9500 ?
    C30 C31 . 1.368(5) ?
    C30 H30 . 0.9500 ?
    C31 C32 . 1.395(4) ?
    C31 H31 . 0.9500 ?
    C32 H32 . 0.9500 ?
    C33 C38 . 1.379(3) ?
    C33 C34 . 1.386(3) ?
    C34 C35 . 1.384(3) ?
    C34 H34 . 0.9500 ?
    C35 C36 . 1.381(3) ?
    C35 H35 . 0.9500 ?
    C36 C37 . 1.368(3) ?
    C36 H36 . 0.9500 ?
    C37 C38 . 1.388(3) ?
    C37 H37 . 0.9500 ?
    C38 H38 . 0.9500 ?
    C39 C40 . 1.384(3) ?
    C39 C44 . 1.387(3) ?
    C40 C41 . 1.391(3) ?
    C40 H40 . 0.9500 ?
    C41 C42 . 1.374(4) ?
    C41 H41 . 0.9500 ?
    C42 C43 . 1.378(4) ?
    C42 H42 . 0.9500 ?
    C43 C44 . 1.382(3) ?
    C43 H43 . 0.9500 ?
    C44 H44 . 0.9500 ?
    C45 C46 . 1.373(3) ?
    C45 H45 . 0.9500 ?
    C46 C47 . 1.371(4) ?
    C46 H46 . 0.9500 ?
    C47 C48 . 1.381(4) ?
    C47 H47 . 0.9500 ?
    C48 C49 . 1.370(4) ?
    C48 H48 . 0.9500 ?
    C49 H49 . 0.9500 ?
loop_
    _geom_angle_atom_site_label_1
    _geom_angle_atom_site_label_2
    _geom_angle_atom_site_label_3
    _geom_angle_site_symmetry_1
    _geom_angle_site_symmetry_3
    _geom_angle
    _geom_angle_publ_flag
    N4 Co N3 . . 89.45(6) ?
    N4 Co N2 . . 179.36(7) ?
    N3 Co N2 . . 90.57(6) ?
    N4 Co N1 . . 90.19(6) ?
    N3 Co N1 . . 178.93(7) ?
    N2 Co N1 . . 89.81(6) ?
    N4 Co N5 . . 89.39(7) ?
    N3 Co N5 . . 90.20(7) ?
    N2 Co N5 . . 91.25(7) ?
    N1 Co N5 . . 88.80(7) ?
    N4 Co Cl . . 89.09(5) ?
    N3 Co Cl . . 89.85(5) ?
    N2 Co Cl . . 90.27(5) ?
    N1 Co Cl . . 91.14(5) ?
    N5 Co Cl . . 178.48(5) ?
    C4 N1 C1 . . 105.72(16) ?
    C4 N1 Co . . 127.59(13) ?
    C1 N1 Co . . 126.20(13) ?
    C9 N2 C6 . . 106.02(15) ?
    C9 N2 Co . . 126.47(12) ?
    C6 N2 Co . . 126.91(13) ?
    C14 N3 C11 . . 105.46(15) ?
    C14 N3 Co . . 127.58(13) ?
    C11 N3 Co . . 126.90(12) ?
    C19 N4 C16 . . 106.04(16) ?
    C19 N4 Co . . 126.75(13) ?
    C16 N4 Co . . 126.76(13) ?
    C45 N5 C49 . . 117.70(19) ?
    C45 N5 Co . . 120.95(15) ?
    C49 N5 Co . . 121.26(15) ?
    N1 C1 C20 . . 125.32(18) ?
    N1 C1 C2 . . 110.37(17) ?
    C20 C1 C2 . . 124.17(19) ?
    C3 C2 C1 . . 106.89(19) ?
    C3 C2 H2 . . 126.6 ?
    C1 C2 H2 . . 126.6 ?
    C2 C3 C4 . . 107.48(18) ?
    C2 C3 H3 . . 126.3 ?
    C4 C3 H3 . . 126.3 ?
    N1 C4 C5 . . 125.60(18) ?
    N1 C4 C3 . . 109.50(17) ?
    C5 C4 C3 . . 124.66(18) ?
    C4 C5 C6 . . 122.57(18) ?
    C4 C5 C27 . . 118.54(18) ?
    C6 C5 C27 . . 118.63(18) ?
    N2 C6 C5 . . 125.57(18) ?
    N2 C6 C7 . . 109.55(17) ?
    C5 C6 C7 . . 124.75(17) ?
    C8 C7 C6 . . 107.47(17) ?
    C8 C7 H7 . . 126.3 ?
    C6 C7 H7 . . 126.3 ?
    C7 C8 C9 . . 107.06(17) ?
    C7 C8 H8 . . 126.5 ?
    C9 C8 H8 . . 126.5 ?
    C9 C10 C11 . . 122.29(17) ?
    C9 C10 C33 . . 117.61(16) ?
    C11 C10 C33 . . 119.71(17) ?
    N3 C11 C10 . . 125.43(17) ?
    N3 C11 C12 . . 110.17(16) ?
    C10 C11 C12 . . 123.88(17) ?
    C13 C12 C11 . . 106.99(17) ?
    C13 C12 H12 . . 126.5 ?
    C11 C12 H12 . . 126.5 ?
    C12 C13 C14 . . 107.08(16) ?
    C12 C13 H13 . . 126.5 ?
    C14 C13 H13 . . 126.5 ?
    N3 C14 C15 . . 125.33(17) ?
    N3 C14 C13 . . 110.14(16) ?
    C15 C14 C13 . . 124.50(17) ?
    C16 C15 C14 . . 122.09(17) ?
    C16 C15 C39 . . 119.04(17) ?
    C14 C15 C39 . . 118.82(17) ?
    N4 C16 C15 . . 125.07(18) ?
    N4 C16 C17 . . 109.39(17) ?
    C15 C16 C17 . . 124.97(18) ?
    C18 C17 C16 . . 106.99(18) ?
    C18 C17 H17 . . 126.5 ?
    C16 C17 H17 . . 126.5 ?
    C17 C18 C19 . . 107.18(18) ?
    C17 C18 H18 . . 126.4 ?
    C19 C18 H18 . . 126.4 ?
    N4 C19 C20 . . 126.24(18) ?
    N4 C19 C18 . . 110.18(17) ?
    C20 C19 C18 . . 123.39(18) ?
    C1 C20 C19 . . 121.87(18) ?
    C1 C20 C21 . . 119.86(18) ?
    C19 C20 C21 . . 118.27(18) ?
    C26 C21 C22 . . 118.4(2) ?
    C26 C21 C20 . . 118.6(2) ?
    C22 C21 C20 . . 123.0(2) ?
    C21 C22 C23 . . 120.3(2) ?
    C21 C22 H22 . . 119.8 ?
    C23 C22 H22 . . 119.8 ?
    C24 C23 C22 . . 120.5(2) ?
    C24 C23 H23 . . 119.7 ?
    C22 C23 H23 . . 119.7 ?
    C23 C24 C25 . . 119.6(2) ?
    C23 C24 H24 . . 120.2 ?
    C25 C24 H24 . . 120.2 ?
    C24 C25 C26 . . 120.1(3) ?
    C24 C25 H25 . . 120.0 ?
    C26 C25 H25 . . 120.0 ?
    C21 C26 C25 . . 121.0(2) ?
    C21 C26 H26 . . 119.5 ?
    C25 C26 H26 . . 119.5 ?
    C28 C27 C32 . . 118.8(2) ?
    C28 C27 C5 . . 120.8(2) ?
    C32 C27 C5 . . 120.3(2) ?
    C27 C28 C29 . . 120.5(3) ?
    C27 C28 H28 . . 119.8 ?
    C29 C28 H28 . . 119.8 ?
    C30 C29 C28 . . 120.3(3) ?
    C30 C29 H29 . . 119.9 ?
    C28 C29 H29 . . 119.9 ?
    C29 C30 C31 . . 120.4(2) ?
    C29 C30 H30 . . 119.8 ?
    C31 C30 H30 . . 119.8 ?
    C30 C31 C32 . . 120.3(3) ?
    C30 C31 H31 . . 119.9 ?
    C32 C31 H31 . . 119.9 ?
    C27 C32 C31 . . 119.8(3) ?
    C27 C32 H32 . . 120.1 ?
    C31 C32 H32 . . 120.1 ?
    C38 C33 C34 . . 118.77(19) ?
    C38 C33 C10 . . 121.28(18) ?
    C34 C33 C10 . . 119.82(18) ?
    C35 C34 C33 . . 120.8(2) ?
    C35 C34 H34 . . 119.6 ?
    C33 C34 H34 . . 119.6 ?
    C36 C35 C34 . . 119.8(2) ?
    C36 C35 H35 . . 120.1 ?
    C34 C35 H35 . . 120.1 ?
    C37 C36 C35 . . 119.8(2) ?
    C37 C36 H36 . . 120.1 ?
    C35 C36 H36 . . 120.1 ?
    C36 C37 C38 . . 120.5(2) ?
    C36 C37 H37 . . 119.8 ?
    C38 C37 H37 . . 119.8 ?
    C33 C38 C37 . . 120.3(2) ?
    C33 C38 H38 . . 119.8 ?
    C37 C38 H38 . . 119.8 ?
    C40 C39 C44 . . 118.96(19) ?
    C40 C39 C15 . . 119.36(18) ?
    C44 C39 C15 . . 121.67(19) ?
    C39 C40 C41 . . 120.2(2) ?
    C39 C40 H40 . . 119.9 ?
    C41 C40 H40 . . 119.9 ?
    C42 C41 C40 . . 120.3(2) ?
    C42 C41 H41 . . 119.8 ?
    C40 C41 H41 . . 119.8 ?
    C41 C42 C43 . . 119.8(2) ?
    C41 C42 H42 . . 120.1 ?
    C43 C42 H42 . . 120.1 ?
    C42 C43 C44 . . 120.2(2) ?
    C42 C43 H43 . . 119.9 ?
    C44 C43 H43 . . 119.9 ?
    C43 C44 C39 . . 120.5(2) ?
    C43 C44 H44 . . 119.7 ?
    C39 C44 H44 . . 119.7 ?
    N5 C45 C46 . . 122.7(2) ?
    N5 C45 H45 . . 118.6 ?
    C46 C45 H45 . . 118.6 ?
    C47 C46 C45 . . 119.0(2) ?
    C47 C46 H46 . . 120.5 ?
    C45 C46 H46 . . 120.5 ?
    C46 C47 C48 . . 118.9(2) ?
    C46 C47 H47 . . 120.5 ?
    C48 C47 H47 . . 120.5 ?
    C49 C48 C47 . . 119.0(3) ?
    C49 C48 H48 . . 120.5 ?
    C47 C48 H48 . . 120.5 ?
    N5 C49 C48 . . 122.6(2) ?
    N5 C49 H49 . . 118.7 ?
    C48 C49 H49 . . 118.7 ?
    N2 C9 C10 . . 126.52(17) ?
    N2 C9 C8 . . 109.82(17) ?
    C10 C9 C8 . . 123.58(18) ?
loop_
    _geom_hbond_atom_site_label_D
    _geom_hbond_atom_site_label_H
    _geom_hbond_atom_site_label_A
    _geom_hbond_site_symmetry_A
    _geom_hbond_distance_DH
    _geom_hbond_distance_HA
    _geom_hbond_distance_DA
    _geom_hbond_angle_DHA
    _geom_hbond_publ_flag
    C24 H24 Cg3 2_656 0.95 2.79 3.543(3) 137 yes
    C28 H28 Cg9 4_454 0.95 2.79 3.735(3) 172 yes
    C35 H35 Cg2 3_657 0.95 2.87 3.736(2) 152 yes
    C38 H38 Cg11 4_555 0.95 2.98 3.861(3) 156 yes
    C42 H42 Cg12 3_757 0.95 2.75 3.574(3) 146 yes
    C49 H49 Cg6 1_555 0.95 2.35 2.931(3) 119 yes
loop_
    _platon_squeeze_void_nr
    _platon_squeeze_void_average_x
    _platon_squeeze_void_average_y
    _platon_squeeze_void_average_z
    _platon_squeeze_void_volume
    _platon_squeeze_void_count_electrons
    _platon_squeeze_void_content
    1 -0.015 0.500 0.000 389 59 ' '
    2 0.004 0.000 0.500 389 59 ' '
_platon_squeeze_details
;
;
data_global
_journal_date_recd_electronic     2012-06-08
_journal_date_accepted     2012-07-17
_journal_name_full     'Acta Crystallographica, Section E'
_journal_year     2012
_journal_volume     68
_journal_issue      8
_journal_page_first     m1104
_journal_page_last     m1105
_journal_paper_category     QM
_journal_paper_doi     10.1107/S1600536812032564
_journal_coeditor_code     SU2453
_publ_contact_author_name     'Dr Habib Nasri'
_publ_contact_author_address
;
D\'epartement de Chimie
Facult\'e des Sciences de Monastir
Universit\'e de Monastir
Avenue de l'environnement
5019 Monastir
Tunisia
;
_publ_contact_author_email     hnasri1@gmail.com
_publ_contact_author_fax     '0021673500278'
_publ_contact_author_phone     '0021620720809'
_publ_section_title
;\
Chlorido(pyridine-\k<i>N</i>)(5,10,15,20-tetraphenylporphyrinato-\k^4^<i>N</i>)\
cobalt(III) chloroform hemisolvate
;
loop_
    _publ_author_name
    _publ_author_address
    'Belghith, Yassin'
;
D\'epartement de Chimie
Facult\'e des Sciences de Monastir
Universit\'e de Monastir
Avenue de l'environnement
5019 Monastir
Tunisia
;
    'Daran, Jean-Claude'
;
Laboratoire de Chimie de Coordination
CNRS UPR 8241
205 route de Norbonne
31077 Toulouse
Cedex 04
France
;
    'Nasri, Habib'
;
D\'epartement de Chimie
Facult\'e des Sciences de Monastir
Universit\'e de Monastir
Avenue de l'environnement
5019 Monastir
Tunisia
;
