# Supplementary material for: Chlorido(pyridine-κN)(5,10,15,20-tetra­phenyl­porphyrinato-κ4 N)cobalt(III) chloro­form hemisolvate
Source: Acta Crystallogr Sect E Struct Rep Online. 2012 Jul 25;68(Pt 8):m1104–5. doi: 10.1107/S1600536812032564 (PMC3414153; doi:10.1107/S1600536812032564)
Supplement: Supplementary file 2 [file e-68-m1104-Isup2.hkl]

#
# h,k,l, Fc-squared, Fo-squared, sigma(Fo-squared) and status flag
#
data_I

_shelx_title ' FR8 in P2(1)/n                                     '
_shelx_refln_list_code   4
_shelx_F_calc_maximum    313.22
_exptl_crystal_F_000    1624.00
_reflns_d_resolution_high    0.7709
 
loop_
 _symmetry_equiv_pos_as_xyz
 x,y,z
 1/2-x,1/2+y,1/2-z
 -x,-y,-z
 1/2+x,1/2-y,1/2+z
 
_cell_length_a 13.04670
_cell_length_b  23.4240
_cell_length_c  14.3264
_cell_angle_alpha   90.000
_cell_angle_beta  103.541
_cell_angle_gamma   90.000
 
_shelx_F_squared_multiplier     1.000
 
loop_
 _refln_index_h
 _refln_index_k
 _refln_index_l
 _refln_F_squared_calc
 _refln_F_squared_meas
 _refln_F_squared_sigma
 _refln_observed_status
 _refln_sint/lambda
   2   0   0    22827.52    20716.92     20.68 o   0.07884
   4   0   0    34904.48    32801.52     47.86 o   0.15768
   6   0   0      138.48      179.12     13.30 o   0.23652
   8   0   0       71.79       75.90     15.70 o   0.31536
  10   0   0     6496.06     6312.22     40.95 o   0.39420
  12   0   0      886.45      979.60     36.87 o   0.47304
  14   0   0      155.86      208.56     25.42 o   0.55187
   2   1   0     9841.25     9380.77      9.57 o   0.08168
   3   1   0     2163.99     1594.20      7.57 o   0.12017
   4   1   0     1231.49     1419.08      8.17 o   0.15912
   5   1   0     3673.64     3638.40     15.26 o   0.19825
   6   1   0       34.65       47.65     10.47 o   0.23748
   7   1   0      234.43      287.96     11.27 o   0.27676
   8   1   0      333.81      238.61     10.62 o   0.31608
   9   1   0       10.81       15.72     11.00 o   0.35542
  10   1   0      905.45      943.05     18.12 o   0.39477
  11   1   0        7.36       21.49     12.65 o   0.43414
  12   1   0     3618.75     3411.86     26.49 o   0.47352
  13   1   0     1094.71     1099.06     22.36 o   0.51290
  14   1   0     1179.20     1154.13     20.75 o   0.55229
  15   1   0        3.08        3.72     15.91 o   0.59168
   2   2   0     9174.65     8991.59      9.37 o   0.08966
   3   2   0    10836.79    11106.89     16.98 o   0.12573
   4   2   0        8.49       20.14      5.27 o   0.16336
   5   2   0      144.92      164.36      7.73 o   0.20167
   6   2   0       50.77      122.67     10.45 o   0.24034
   7   2   0     1058.75     1036.06     14.73 o   0.27922
   8   2   0      278.42      334.00     10.67 o   0.31823
   9   2   0     3171.24     3523.44     20.18 o   0.35734
  10   2   0     2989.62     3079.70     18.99 o   0.39650
  11   2   0     5329.08     5174.76     26.02 o   0.43571
  12   2   0     1149.24     1196.08     20.00 o   0.47496
  13   2   0       49.78       38.54     18.41 o   0.51423
  14   2   0      115.70      141.94     18.65 o   0.55352
  15   2   0      286.71      269.67     16.96 o   0.59283
   1   3   0     3619.61     3753.32      8.34 o   0.07520
   2   3   0       26.20       28.76      3.01 o   0.10157
   3   3   0      113.09       87.13      6.56 o   0.13448
   4   3   0      579.08      737.39      7.24 o   0.17019
   5   3   0      467.91      430.09      8.81 o   0.20724
   6   3   0       42.93       84.04      9.83 o   0.24503
   7   3   0     1280.62     1305.54     12.72 o   0.28327
   8   3   0      686.81      610.11     11.35 o   0.32179
   9   3   0     4764.31     4512.17     21.36 o   0.36051
  10   3   0      408.23      442.91     12.70 o   0.39936
  11   3   0      667.76      656.39     15.96 o   0.43832
  12   3   0      185.08      177.37     15.79 o   0.47735
  13   3   0      640.18      657.34     21.17 o   0.51644
  14   3   0        1.30        3.81     17.39 o   0.55558
  15   3   0        0.91       15.59     18.08 o   0.59475
   0   4   0     5628.80     6798.43     12.51 o   0.08538
   1   4   0     3161.90     2044.34      5.11 o   0.09404
   2   4   0     4779.94     5155.30      9.52 o   0.11621
   3   4   0      402.47      294.55      6.41 o   0.14586
   4   4   0     1516.15     1647.27      9.39 o   0.17931
   5   4   0      559.00      491.65      9.54 o   0.21480
   6   4   0       10.03       27.19      9.64 o   0.25146
   7   4   0      550.63      523.80     10.72 o   0.28885
   8   4   0      802.40      708.28     11.95 o   0.32671
   9   4   0      458.14      477.20     12.38 o   0.36491
  10   4   0      125.36      128.57     11.49 o   0.40334
  11   4   0     2670.00     2510.86     21.14 o   0.44194
  12   4   0       67.39       49.53     13.49 o   0.48068
  13   4   0        6.37        1.96     14.93 o   0.51952
  14   4   0      186.36      166.09     18.88 o   0.55844
  15   4   0     1359.65     1328.55     31.84 o   0.59743
   1   5   0    11335.22    11538.15     13.75 o   0.11378
   2   5   0     4704.49     4780.25     10.53 o   0.13269
   3   5   0    13315.84    13333.30     21.69 o   0.15930
   4   5   0     3674.60     3550.47     14.96 o   0.19040
   5   5   0     3164.86     3508.44     15.11 o   0.22414
   6   5   0     4528.91     4860.75     18.42 o   0.25948
   7   5   0     5525.82     5271.09     19.76 o   0.29586
   8   5   0      872.08      861.84     12.51 o   0.33293
   9   5   0     1242.08     1219.39     14.48 o   0.37048
  10   5   0     1092.34     1014.10     14.67 o   0.40839
  11   5   0      238.20      230.05     14.38 o   0.44656
  12   5   0       27.95       19.46     13.36 o   0.48493
  13   5   0      158.07      180.86     14.50 o   0.52345
  14   5   0      789.48      766.75     21.40 o   0.56210
  15   5   0      197.21      257.69     22.51 o   0.60085
   0   6   0     2688.94     3480.43     17.19 o   0.12807
   1   6   0     2313.48     2368.33      6.61 o   0.13400
   2   6   0    18463.11    18292.28     20.97 o   0.15039
   3   6   0      401.31      471.46      7.22 o   0.17432
   4   6   0     3604.75     3668.69     17.59 o   0.20314
   5   6   0     6361.57     6007.16     23.74 o   0.23505
   6   6   0       60.45       87.63      9.49 o   0.26897
   7   6   0     2329.36     2380.30     15.19 o   0.30421
   8   6   0      730.67      761.82     12.30 o   0.34037
   9   6   0     4268.70     4098.27     20.73 o   0.37719
  10   6   0       79.23       75.80     14.02 o   0.41448
  11   6   0      278.90      253.62     14.41 o   0.45213
  12   6   0      233.89      200.58     14.12 o   0.49007
  13   6   0      241.80      228.77     14.54 o   0.52822
  14   6   0        8.62       27.28     15.29 o   0.56654
  15   6   0      333.17      349.98     26.78 o   0.60501
   1   7   0       12.44       25.78      3.35 o   0.15453
   2   7   0     2071.29     2320.59      9.18 o   0.16894
   3   7   0     4714.57     4540.38     24.04 o   0.19056
   4   7   0     2901.42     2731.46     19.31 o   0.21723
   5   7   0     3257.26     3279.20     20.11 o   0.24733
   6   7   0      546.54      496.58     12.12 o   0.27976
   7   7   0    12309.57    11843.12     32.50 o   0.31380
   8   7   0     3771.14     3533.47     21.54 o   0.34896
   9   7   0      517.66      526.04     12.68 o   0.38496
  10   7   0      128.14      119.40     13.92 o   0.42156
  11   7   0      820.01      734.16     17.20 o   0.45864
  12   7   0      382.61      304.63     14.73 o   0.49607
  13   7   0     1381.48     1407.02     20.87 o   0.53379
  14   7   0      112.19       94.66     17.16 o   0.57174
  15   7   0        9.06        4.76     23.52 o   0.60988
   0   8   0       10.99       32.94      6.93 o   0.17077
   1   8   0    21408.60    22950.43     37.96 o   0.17526
   2   8   0      138.81      139.86      4.83 o   0.18809
   3   8   0      944.78      947.32     11.82 o   0.20772
   4   8   0    11973.42    12329.27     36.34 o   0.23243
   5   8   0     1142.23     1064.77     15.46 o   0.26078
   6   8   0    13073.21    12827.13     35.67 o   0.29172
   7   8   0       55.37      101.33     10.24 o   0.32450
   8   8   0       49.97       43.94     10.88 o   0.35862
   9   8   0     1981.18     1985.67     21.15 o   0.39373
  10   8   0     1122.70     1060.75     19.24 o   0.42959
  11   8   0      320.62      277.86     16.52 o   0.46603
  12   8   0       11.32        3.87     14.48 o   0.50291
  13   8   0      346.94      292.31     16.34 o   0.54016
  14   8   0       36.78       30.34     16.92 o   0.57769
  15   8   0      146.53      131.12     20.59 o   0.61546
   1   9   0      104.88       93.97      7.64 o   0.19611
   2   9   0     4762.75     5017.60     13.83 o   0.20766
   3   9   0      923.44      919.07     14.48 o   0.22559
   4   9   0    12992.58    12976.61     44.74 o   0.24853
   5   9   0      469.32      412.73     16.43 o   0.27523
   6   9   0     4247.88     4397.84     23.77 o   0.30471
   7   9   0        2.55        2.71     10.08 o   0.33623
   8   9   0     5998.66     5685.07     24.38 o   0.36926
   9   9   0      515.32      482.25     16.45 o   0.40345
  10   9   0       79.69       70.45     15.75 o   0.43852
  11   9   0       45.84       20.82     15.93 o   0.47427
  12   9   0       76.29       76.50     15.87 o   0.51056
  13   9   0      126.48      106.02     15.39 o   0.54728
  14   9   0      772.01      768.15     21.22 o   0.58436
  15   9   0       24.06       25.87     19.37 o   0.62172
   0  10   0      746.04      798.18     18.35 o   0.21346
   1  10   0      193.01      358.04     11.53 o   0.21707
   2  10   0      129.59      186.76      6.18 o   0.22755
   3  10   0     2287.14     2423.01     20.12 o   0.24403
   4  10   0     7213.92     7169.22     36.48 o   0.26538
   5  10   0      332.62      336.57     18.64 o   0.29054
   6  10   0     7912.37     7871.62     30.55 o   0.31860
   7  10   0     1248.79     1320.13     17.91 o   0.34886
   8  10   0      854.13      863.68     15.23 o   0.38081
   9  10   0       98.65       90.61     15.20 o   0.41404
  10  10   0     2084.35     1964.78     25.06 o   0.44828
  11  10   0      189.85      174.80     16.66 o   0.48331
  12  10   0      315.63      300.59     17.32 o   0.51897
  13  10   0       37.20       21.09     15.06 o   0.55513
  14  10   0       25.66       38.34     17.16 o   0.59172
   1  11   0       57.74       40.04     11.80 o   0.23809
   2  11   0     9814.26     9717.06     17.94 o   0.24768
   3  11   0       21.41        9.27     11.12 o   0.26290
   4  11   0     5770.60     5669.55     33.66 o   0.28283
   5  11   0     2216.83     2179.43     25.42 o   0.30656
   6  11   0     4059.03     3842.73     27.77 o   0.33328
   7  11   0     1495.32     1377.11     18.91 o   0.36232
   8  11   0     4172.30     3901.81     26.48 o   0.39317
   9  11   0       11.34       20.88     15.31 o   0.42544
  10  11   0     1535.94     1550.37     24.21 o   0.45883
  11  11   0     1328.39     1263.24     23.92 o   0.49311
  12  11   0       16.32       13.82     16.18 o   0.52810
  13  11   0       48.63       35.15     17.25 o   0.56369
  14  11   0      872.62     1016.89     23.23 o   0.59975
   0  12   0     9753.38     9560.04     46.43 o   0.25615
   1  12   0     1258.46     1410.04     16.12 o   0.25916
   2  12   0       97.77      106.34      4.85 o   0.26801
   3  12   0      219.48      218.67     12.11 o   0.28213
   4  12   0     4373.74     4202.12     26.14 o   0.30079
   5  12   0     3758.75     3538.67     26.36 o   0.32320
   6  12   0      187.30      174.83     16.88 o   0.34864
   7  12   0     1329.57     1265.31     21.56 o   0.37650
   8  12   0        1.42        5.03     15.39 o   0.40628
   9  12   0     2101.44     1861.36     25.89 o   0.43758
  10  12   0     3083.15     2929.16     26.60 o   0.47011
  11  12   0      969.72      980.34     20.58 o   0.50362
  12  12   0      506.20      470.62     18.37 o   0.53794
  13  12   0       12.42       15.27     17.43 o   0.57291
  14  12   0       68.76       95.28     17.57 o   0.60842
   1  13   0      667.79      588.94     13.51 o   0.28028
   2  13   0     7896.88     7904.75     12.22 o   0.28848
   3  13   0      286.84      211.86     12.33 o   0.30164
   4  13   0        0.71       14.86     10.47 o   0.31916
   5  13   0      733.65      712.50     25.00 o   0.34037
   6  13   0      201.32      251.22     17.78 o   0.36461
   7  13   0      481.56      500.19     19.52 o   0.39134
   8  13   0      127.33      147.57     18.25 o   0.42006
   9  13   0      551.36      533.32     21.25 o   0.45041
  10  13   0     2635.01     2562.11     25.62 o   0.48207
  11  13   0     1015.70      995.15     22.78 o   0.51481
  12  13   0       86.74       84.56     16.73 o   0.54842
  13  13   0      451.09      467.00     19.70 o   0.58276
  14  13   0      905.21      899.61     24.56 o   0.61771
   0  14   0      119.15       71.96     15.12 o   0.29884
   1  14   0     4636.98     4627.34     23.90 o   0.30143
   2  14   0      397.25      375.51      3.25 o   0.30906
   3  14   0     1978.15     1980.40     16.81 o   0.32139
   4  14   0      572.66      583.09     15.97 o   0.33789
   5  14   0     5452.81     5241.11     37.06 o   0.35798
   6  14   0      910.88      899.32     24.30 o   0.38111
   7  14   0       73.37       82.28     18.14 o   0.40675
   8  14   0     1310.43     1286.56     25.83 o   0.43446
   9  14   0      861.76      781.04     22.14 o   0.46387
  10  14   0        1.74       51.73     19.00 o   0.49467
  11  14   0     1606.15     1548.32     26.30 o   0.52662
  12  14   0      168.22      153.01     19.63 o   0.55952
  13  14   0      114.78      111.61     20.29 o   0.59322
   1  15   0     4192.66     4133.45     26.42 o   0.32260
   2  15   0        5.29        5.36     11.19 o   0.32975
   3  15   0       28.84       71.76      5.45 o   0.34133
   4  15   0       94.62       91.67     13.03 o   0.35690
   5  15   0      432.65      429.25     22.45 o   0.37599
   6  15   0      106.86       88.44     18.14 o   0.39807
   7  15   0      518.60      487.61     20.67 o   0.42268
   8  15   0      894.86      847.64     21.51 o   0.44941
   9  15   0     4354.26     4155.24     34.19 o   0.47790
  10  15   0     1724.75     1707.42     26.66 o   0.50785
  11  15   0      445.22      456.87     21.47 o   0.53902
  12  15   0       46.91       45.23     19.37 o   0.57121
  13  15   0     1334.35     1316.48     26.55 o   0.60426
   0  16   0     2469.44     2563.81     26.92 o   0.34153
   1  16   0     5745.93     5596.70     28.90 o   0.34380
   2  16   0      420.55      384.82     13.78 o   0.35051
   3  16   0      582.82      525.66     14.26 o   0.36142
   4  16   0      798.12      810.11     14.59 o   0.37617
   5  16   0     3654.17     3568.16     42.39 o   0.39432
   6  16   0      813.75      799.79     21.45 o   0.41543
   7  16   0      475.41      431.99     20.65 o   0.43907
   8  16   0     1853.58     1691.80     25.62 o   0.46486
   9  16   0       12.78       45.85     18.86 o   0.49245
  10  16   0      407.51      426.81     20.80 o   0.52157
  11  16   0     1907.61     1846.42     31.70 o   0.55197
  12  16   0      144.15      163.95     20.01 o   0.58344
  13  16   0      255.46      241.20     21.02 o   0.61584
   1  17   0     2196.59     2186.04     21.27 o   0.36501
   2  17   0     3369.52     3087.38     22.98 o   0.37134
   3  17   0     1007.70      988.62     16.71 o   0.38166
   4  17   0        6.44        6.93     11.98 o   0.39565
   5  17   0       15.32       10.49     21.51 o   0.41295
   6  17   0     1656.57     1536.49     24.70 o   0.43315
   7  17   0      193.17      161.96     19.42 o   0.45587
   8  17   0        7.32        9.91     18.33 o   0.48076
   9  17   0     2072.80     2056.30     28.68 o   0.50749
  10  17   0      155.25      157.88     20.35 o   0.53579
  11  17   0       33.13       48.40     18.87 o   0.56542
  12  17   0      430.76      387.67     22.14 o   0.59619
   0  18   0     7681.29     7453.54     48.21 o   0.38422
   1  18   0      297.01      269.50     14.95 o   0.38624
   2  18   0        6.29       18.61     13.65 o   0.39223
   3  18   0      216.32      235.81     14.39 o   0.40201
   4  18   0     1359.17     1391.88     18.09 o   0.41532
   5  18   0       60.70       69.76     15.74 o   0.43183
   6  18   0       34.71       16.05     18.65 o   0.45118
   7  18   0        1.55        2.13     18.78 o   0.47304
   8  18   0      268.42      196.90     19.62 o   0.49707
   9  18   0       60.51       32.45     19.31 o   0.52297
  10  18   0      159.31      176.90     20.29 o   0.55047
  11  18   0      466.02      452.05     21.54 o   0.57935
  12  18   0      689.88      739.07     24.10 o   0.60942
   1  19   0       60.97       60.94     14.05 o   0.40748
   2  19   0     4175.85     3903.48     29.98 o   0.41316
   3  19   0     1860.08     1803.70     23.59 o   0.42246
   4  19   0      306.99      280.12     16.23 o   0.43514
   5  19   0        0.10        0.00     21.57 o   0.45092
   6  19   0      511.76      464.35     24.40 o   0.46949
   7  19   0      225.17      214.09     20.00 o   0.49054
   8  19   0      518.82      521.29     22.28 o   0.51375
   9  19   0       67.39       37.99     18.81 o   0.53884
  10  19   0      249.42      224.30     20.96 o   0.56558
  11  19   0        0.61        5.98     19.54 o   0.59372
  12  19   0      615.19      645.36     23.07 o   0.62309
   0  20   0     1256.80     1198.65     31.14 o   0.42691
   1  20   0       47.60       49.27     17.59 o   0.42873
   2  20   0      150.74      197.84     18.22 o   0.43413
   3  20   0      141.79      133.68     16.37 o   0.44299
   4  20   0     1695.27     1721.06     23.61 o   0.45510
   5  20   0       12.46        4.63     21.55 o   0.47021
   6  20   0     1785.33     1817.90     38.66 o   0.48805
   7  20   0       72.49       45.79     19.88 o   0.50833
   8  20   0       64.86       30.50     19.45 o   0.53076
   9  20   0       20.62        3.77     20.11 o   0.55509
  10  20   0      363.59      361.00     21.12 o   0.58107
  11  20   0        8.57        4.17     19.72 o   0.60850
   1  21   0      513.91      480.36     19.63 o   0.44999
   2  21   0     1325.82     1289.65     24.14 o   0.45514
   3  21   0      864.81      845.31     19.73 o   0.46360
   4  21   0     1769.78     1774.43     24.07 o   0.47518
   5  21   0       78.75       66.38     22.05 o   0.48968
   6  21   0      234.26      251.27     28.15 o   0.50683
   7  21   0        3.42       13.46     19.57 o   0.52638
   8  21   0      801.90      870.90     24.73 o   0.54807
   9  21   0      400.77      390.90     21.55 o   0.57167
  10  21   0      155.61      128.20     23.34 o   0.59693
  11  21   0       27.23       38.60     19.38 o   0.62367
   0  22   0      147.38      146.37     25.32 o   0.46960
   1  22   0      261.07      236.95     18.31 o   0.47126
   2  22   0      984.43      929.49     23.96 o   0.47618
   3  22   0        0.61        5.26     17.44 o   0.48427
   4  22   0      823.92      831.14     22.35 o   0.49537
   5  22   0      463.82      481.57     26.05 o   0.50929
   6  22   0     3312.12     3093.19     46.45 o   0.52580
   7  22   0      197.79      193.94     21.05 o   0.54467
   8  22   0       21.49       19.90     20.42 o   0.56567
   9  22   0      111.36       89.28     20.65 o   0.58855
  10  22   0        3.96        2.08     19.35 o   0.61312
   1  23   0       18.00       15.89     16.80 o   0.49253
   2  23   0      281.20      283.44     18.34 o   0.49724
   3  23   0     1933.48     1951.68     29.87 o   0.50499
   4  23   0      904.70      900.32     30.35 o   0.51565
   5  23   0       54.73       67.83     23.60 o   0.52904
   6  23   0       12.89       26.47     23.99 o   0.54495
   7  23   0      579.10      513.71     22.98 o   0.56318
   8  23   0      867.74      848.76     24.88 o   0.58351
   9  23   0       27.26       29.88     20.16 o   0.60572
   0  24   0       24.95       30.69     24.01 o   0.51230
   1  24   0       18.98       19.23     17.45 o   0.51381
   2  24   0       24.34       25.31     17.26 o   0.51833
   3  24   0      866.89      835.93     23.95 o   0.52577
   4  24   0      338.49      350.72     27.19 o   0.53601
   5  24   0     5506.68     5373.36     58.75 o   0.54890
   6  24   0       11.62       18.65     23.35 o   0.56426
   7  24   0      788.71      760.75     23.89 o   0.58188
   8  24   0        7.07       19.54     19.99 o   0.60158
   9  24   0      499.34      488.54     23.34 o   0.62315
   1  25   0       43.44       34.43     17.91 o   0.53509
   2  25   0       85.82       81.39     17.40 o   0.53943
   3  25   0     1146.15     1174.01     37.70 o   0.54659
   4  25   0       49.03       67.97     26.63 o   0.55645
   5  25   0      347.52      352.40     23.80 o   0.56888
   6  25   0      176.27      201.77     25.67 o   0.58371
   7  25   0     1368.12     1481.89     32.52 o   0.60076
   8  25   0       88.81       65.06     20.64 o   0.61986
   0  26   0      115.68       70.25     24.03 o   0.55499
   1  26   0       69.03       36.27     17.60 o   0.55638
   2  26   0       59.23       54.30     17.02 o   0.56056
   3  26   0      259.34      168.58     25.37 o   0.56745
   4  26   0      166.49      122.52     25.51 o   0.57695
   5  26   0     1137.65     1166.98     34.35 o   0.58895
   6  26   0      992.37     1025.44     30.52 o   0.60328
   7  26   0      119.11      116.67     21.17 o   0.61980
   1  27   0      315.37      273.74     18.78 o   0.57768
   2  27   0      125.92      130.09     23.48 o   0.58170
   3  27   0      578.69      470.11     26.33 o   0.58834
   4  27   0      562.06      522.77     28.15 o   0.59751
   5  27   0       43.76       36.05     26.55 o   0.60910
   6  27   0      610.08      614.11     30.41 o   0.62298
   0  28   0       13.28       13.56     23.43 o   0.59768
   1  28   0        4.04        8.33     16.65 o   0.59898
   2  28   0       20.10        9.61     23.01 o   0.60285
   3  28   0       69.59       63.40     23.94 o   0.60926
   4  28   0      119.45       93.14     24.50 o   0.61813
   1  29   0      588.44      520.25     26.04 o   0.62028
   2  29   0      378.12      323.01     24.54 o   0.62402
 -15   0   1      869.49      863.05     29.71 o   0.58393
 -13   0   1      130.23      136.30     24.08 o   0.50526
 -11   0   1        4.14        0.09     17.13 o   0.42664
  -9   0   1      597.88      614.11     17.91 o   0.34813
  -7   0   1     5039.32     5641.02     30.21 o   0.26980
  -5   0   1     2711.52     3219.06     15.37 o   0.19189
  -3   0   1     6733.86     5949.64     11.56 o   0.11526
   3   0   1    11115.49    12681.63     32.51 o   0.13138
   5   0   1        9.69       38.00     11.53 o   0.20845
   7   0   1      386.83      330.05     17.14 o   0.28648
   9   0   1      143.41      173.96     20.61 o   0.36486
  11   0   1    12429.84    11974.33     67.86 o   0.44340
  13   0   1     2718.26     2595.61     36.50 o   0.52203
  15   0   1       60.69       49.99     30.11 o   0.60071
 -16   1   1      212.20      246.20     17.37 o   0.62365
 -15   1   1      343.13      304.80     17.48 o   0.58432
 -14   1   1      165.45      156.50     16.86 o   0.54501
 -13   1   1      772.39      777.69     20.91 o   0.50571
 -12   1   1      207.60      201.86     18.51 o   0.46643
 -11   1   1      384.00      360.30     13.11 o   0.42717
 -10   1   1      129.94      129.95     12.42 o   0.38795
  -9   1   1       66.72       75.13     10.44 o   0.34878
  -8   1   1       12.65        1.69      8.89 o   0.30967
  -7   1   1       44.00       22.27      8.94 o   0.27064
  -6   1   1     1315.49     1407.45     11.05 o   0.23175
  -5   1   1     7007.57     6767.58     14.15 o   0.19308
  -4   1   1     1090.12     1150.14      6.06 o   0.15478
  -3   1   1      459.75      441.03      3.47 o   0.11722
  -2   1   1      373.54      173.95      2.33 o   0.08145
   2   1   1     4491.43     4635.52      8.18 o   0.09636
   3   1   1     3897.61     4051.57     11.79 o   0.13311
   4   1   1     2239.90     2430.69     11.11 o   0.17105
   5   1   1     3300.43     3248.55     17.00 o   0.20954
   6   1   1     1824.29     1906.19     18.10 o   0.24832
   7   1   1     4399.55     4631.92     22.76 o   0.28727
   8   1   1        7.82        8.08     10.98 o   0.32634
   9   1   1     6519.35     6827.08     28.19 o   0.36548
  10   1   1     3031.58     2983.88     23.71 o   0.40467
  11   1   1     4777.96     5033.01     27.02 o   0.44391
  12   1   1      467.40      479.90     17.77 o   0.48318
  13   1   1      469.84      520.46     20.93 o   0.52246
  14   1   1        1.75        5.15     15.59 o   0.56177
  15   1   1       18.10       19.38     21.32 o   0.60109
 -16   2   1       32.33       23.58     16.80 o   0.62475
 -15   2   1      414.73      418.28     17.90 o   0.58549
 -14   2   1      345.51      354.32     19.47 o   0.54626
 -13   2   1        5.76        2.28     18.23 o   0.50706
 -12   2   1      197.90      180.53     14.99 o   0.46789
 -11   2   1      430.39      426.24     16.30 o   0.42877
 -10   2   1     1769.49     1754.21     15.34 o   0.38971
  -9   2   1     5186.00     5082.88     20.48 o   0.35073
  -8   2   1      471.86      519.20     10.11 o   0.31187
  -7   2   1       27.70       27.35      8.41 o   0.27316
   6  -2  -1     1261.73     1171.06     10.81 o   0.23468
  -5   2   1    17479.87    17923.92     20.86 o   0.19658
  -4   2   1     6660.35     6040.95     11.14 o   0.15913
  -3   2   1    10056.00     9422.74     13.11 o   0.12292
  -2   2   1     7817.53     8698.36      9.59 o   0.08945
   1   2   1    29333.77    20893.42     32.19 o   0.07299
   2   2   1      971.12      743.83      5.26 o   0.10321
   3   2   1     3502.41     4042.97     10.93 o   0.13815
   4   2   1     1835.81     1997.94     12.26 o   0.17500
   5   2   1     1653.26     1679.41     14.34 o   0.21277
   6   2   1     1376.80     1560.17     15.04 o   0.25105
   7   2   1      625.51      885.52     13.62 o   0.28964
   8   2   1      675.03      600.36     13.03 o   0.32842
   9   2   1      453.60      431.03     12.68 o   0.36734
  10   2   1     1785.42     1848.14     17.04 o   0.40636
  11   2   1     4376.69     4099.98     25.08 o   0.44545
  12   2   1     3249.70     3367.53     26.79 o   0.48459
  13   2   1      822.95      830.64     21.69 o   0.52377
  14   2   1        8.31        6.57     17.19 o   0.56299
  15   2   1       61.04       60.72     18.50 o   0.60223
 -15   3   1      625.93      616.01     20.87 o   0.58743
 -14   3   1      111.71       94.64     18.29 o   0.54834
 -13   3   1      275.54      227.74     18.60 o   0.50930
 -12   3   1     2449.34     2453.75     23.25 o   0.47032
 -11   3   1     2423.34     2326.82     20.28 o   0.43142
 -10   3   1      732.00      736.56     12.61 o   0.39262
  -9   3   1     3239.85     3303.32     17.55 o   0.35397
  -8   3   1       52.78       51.98      8.55 o   0.31550
  -7   3   1     5101.80     4741.66     17.50 o   0.27729
  -6   3   1     1664.84     1399.10     11.45 o   0.23949
  -5   3   1       10.68       30.58      6.16 o   0.20230
  -4   3   1     6865.03     7194.72     13.38 o   0.16614
  -3   3   1     5683.88     5077.12     11.37 o   0.13186
  -2   3   1      132.31      152.38      3.23 o   0.10139
  -1   3   1    18439.37    21924.80     16.89 o   0.07925
   0   3   1    13656.47    23206.88    177.85 o   0.07341
   1   3   1     9666.25     7187.38      9.76 o   0.08721
   2   3   1     5423.95     4913.43     10.87 o   0.11371
   3   3   1      634.61      603.58      7.08 o   0.14616
   4   3   1     2805.54     2903.89     11.90 o   0.18139
   5   3   1      607.20      425.95      9.82 o   0.21806
   6   3   1        8.29       23.95     10.84 o   0.25555
   7   3   1      867.48      698.37     11.62 o   0.29355
   8   3   1       57.84       52.19     10.32 o   0.33187
   9   3   1     2035.30     1945.85     16.87 o   0.37043
  10   3   1    10115.95     9790.86     34.95 o   0.40915
  11   3   1      434.56      463.04     13.53 o   0.44800
  12   3   1     1195.74     1147.05     20.00 o   0.48693
  13   3   1       11.23        6.44     15.29 o   0.52594
  14   3   1      409.42      451.82     20.11 o   0.56501
  15   3   1       25.71       14.91     20.44 o   0.60412
 -15   4   1       20.13       25.30     17.42 o   0.59014
 -14   4   1      687.45      641.65     20.59 o   0.55124
 -13   4   1      522.65      535.63     19.74 o   0.51242
 -12   4   1       59.06       83.40     13.80 o   0.47370
 -11   4   1     3361.68     3189.27     23.73 o   0.43510
 -10   4   1     3011.58     2898.53     17.84 o   0.39666
  -9   4   1      531.24      522.98     11.18 o   0.35844
  -8   4   1     2463.08     2499.24     14.82 o   0.32051
  -7   4   1      261.48      273.53      9.36 o   0.28299
  -6   4   1     7657.02     7982.30     20.88 o   0.24606
  -5   4   1     6240.47     6488.17     16.02 o   0.21003
  -4   4   1     8641.66     8837.04     15.36 o   0.17547
  -3   4   1      209.01      167.51      7.06 o   0.14344
  -2   4   1     8442.02     8717.26     12.01 o   0.11606
  -1   4   1    10056.70     9737.20      8.24 o   0.09731
   0   4   1     3784.60     3229.05      7.38 o   0.09262
   1   4   1     1351.27     1199.33      5.60 o   0.10390
   2   4   1    20349.65    18498.25     21.03 o   0.12696
   3   4   1    21609.88    21445.50     28.41 o   0.15669
   4   4   1     2660.79     2540.38     12.95 o   0.18998
   5   4   1      376.10      333.31      9.97 o   0.22526
   6   4   1     5531.81     5015.79     19.10 o   0.26172
   7   4   1      801.24      645.49     11.32 o   0.29893
   8   4   1     1177.29     1199.76     13.66 o   0.33665
   9   4   1     1201.60     1225.68     14.88 o   0.37471
  10   4   1     1463.82     1458.99     16.53 o   0.41303
  11   4   1     1188.86     1076.71     18.25 o   0.45154
  12   4   1     1266.20     1425.10     18.77 o   0.49020
  13   4   1       14.58       11.51     15.37 o   0.52896
  14   4   1       17.54       24.04     20.25 o   0.56782
  15   4   1      195.09      169.13     22.14 o   0.60675
 -15   5   1       81.41       87.08     19.63 o   0.59361
 -14   5   1        9.98       10.13     17.20 o   0.55495
 -13   5   1      663.85      618.91     16.02 o   0.51641
 -12   5   1     1845.35     1906.36     19.85 o   0.47801
 -11   5   1      167.18      163.01     13.95 o   0.43979
 -10   5   1      767.95      703.59     14.85 o   0.40180
  -9   5   1      102.76      123.49      9.82 o   0.36412
  -8   5   1     7300.33     7457.42     23.15 o   0.32685
  -7   5   1       28.37       33.25      8.45 o   0.29014
  -6   5   1       81.01      216.51      9.18 o   0.25425
  -5   5   1     1726.21     1913.20     10.73 o   0.21958
  -4   5   1     4515.70     4800.00     11.94 o   0.18679
  -3   5   1    12659.91    12384.48     17.51 o   0.15709
  -2   5   1    10541.89    11183.01     12.85 o   0.13255
  -1   5   1    23169.76    24104.08     14.99 o   0.11649
   0   5   1    14475.98    13765.09     21.49 o   0.11260
   1   5   1     2794.62     2263.45      9.05 o   0.12205
   2   5   1        8.58       16.93      4.35 o   0.14220
   3   5   1      121.69      139.39      6.12 o   0.16927
   4   5   1     5359.29     4811.12     17.05 o   0.20048
   5   5   1     1019.33      829.55     11.20 o   0.23418
   6   5   1      562.49      628.77     11.46 o   0.26944
   7   5   1      281.97      324.49     10.50 o   0.30571
   8   5   1    10873.48    10541.56     29.29 o   0.34268
   9   5   1        1.63        4.96     11.27 o   0.38014
  10   5   1        9.33       14.02     12.25 o   0.41797
  11   5   1        0.10        0.00     14.04 o   0.45606
  12   5   1      573.45      547.65     15.73 o   0.49436
  13   5   1      711.45      729.97     17.07 o   0.53283
  14   5   1     1050.39     1113.17     27.68 o   0.57142
  15   5   1       27.70       43.51     21.72 o   0.61012
 -15   6   1      832.95      770.45     23.58 o   0.59781
 -14   6   1        5.22       19.08     16.37 o   0.55945
 -13   6   1       56.62       51.96     14.45 o   0.52124
 -12   6   1       71.83       75.41     14.31 o   0.48322
 -11   6   1       86.68       57.69     13.46 o   0.44545
 -10   6   1      202.02      205.35     13.49 o   0.40799
  -9   6   1      734.05      720.87     12.31 o   0.37094
  -8   6   1     6568.26     6514.95     23.17 o   0.33443
  -7   6   1      256.37      276.53      9.51 o   0.29865
  -6   6   1      658.15      525.80      9.98 o   0.26392
  -5   6   1     5322.77     5929.26     13.89 o   0.23071
  -4   6   1      111.37       83.96      4.65 o   0.19976
  -3   6   1     1962.17     1842.47      7.21 o   0.17230
  -2   6   1      961.55     1148.11      5.30 o   0.15027
  -1   6   1     1084.44     1195.01      3.84 o   0.13632
   0   6   1     1158.90     1103.37      6.37 o   0.13301
   1   6   1    11040.04    10485.92     23.25 o   0.14110
   2   6   1       17.12       29.71      5.64 o   0.15885
   3   6   1      108.77       49.33      9.90 o   0.18348
   4   6   1      187.06      206.19     10.49 o   0.21261
   5   6   1     1985.16     2239.20     15.82 o   0.24465
   6   6   1     8267.30     8121.39     23.35 o   0.27858
   7   6   1      321.05      254.47     10.18 o   0.31380
   8   6   1      469.97      474.63     11.99 o   0.34992
   9   6   1       75.97       65.87     11.40 o   0.38668
  10   6   1     1857.12     1875.66     17.57 o   0.42392
  11   6   1        6.19        2.23     13.77 o   0.46152
  12   6   1        6.82        2.29     14.39 o   0.49941
  13   6   1      263.04      233.55     15.06 o   0.53751
  14   6   1       24.07       35.78     17.73 o   0.57579
  15   6   1      279.09      258.54     22.65 o   0.61422
 -15   7   1       11.51        1.29     18.04 o   0.60275
 -14   7   1       14.65       10.60     16.08 o   0.56472
 -13   7   1      303.18      290.55     15.71 o   0.52689
 -12   7   1      100.18      118.09     14.64 o   0.48931
 -11   7   1      162.02      180.80     14.99 o   0.45205
 -10   7   1     1588.69     1595.69     19.26 o   0.41519
  -9   7   1       78.00       81.21     14.16 o   0.37884
  -8   7   1     5369.51     4838.79     25.62 o   0.34317
  -7   7   1     2752.47     2691.99     15.48 o   0.30841
  -6   7   1     8899.09     8559.33     19.05 o   0.27492
  -5   7   1      180.98      138.26      6.68 o   0.24321
  -4   7   1     3976.47     3805.24     13.10 o   0.21407
   3  -7  -1      202.24      193.29      4.88 o   0.18871
  -2   7   1      369.90      331.37      3.80 o   0.16883
  -1   7   1     1493.88     1688.50      4.52 o   0.15654
   0   7   1     5126.82     6005.54     13.52 o   0.15367
   1   7   1     1006.25      857.08     10.45 o   0.16072
   2   7   1     5014.15     5127.88     16.77 o   0.17651
   3   7   1     5613.59     5523.41     23.43 o   0.19897
   4   7   1    24674.91    25318.96     42.48 o   0.22612
   5   7   1     1574.96     1469.68     14.36 o   0.25647
   6   7   1     1970.71     2067.66     16.23 o   0.28902
   7   7   1      283.47      352.41     10.69 o   0.32310
   8   7   1     2035.11     1974.23     16.28 o   0.35828
   9   7   1      606.00      595.94     13.38 o   0.39427
  10   7   1       35.05       14.29     13.73 o   0.43085
  11   7   1       43.89       33.56     14.00 o   0.46790
  12   7   1       45.44       29.86     14.32 o   0.50530
  13   7   1      367.77      342.02     17.78 o   0.54299
  14   7   1      658.83      629.72     19.00 o   0.58091
  15   7   1      130.84      129.81     18.80 o   0.61902
 -15   8   1       23.21       37.73     19.54 o   0.60839
 -14   8   1      116.07       88.90     16.52 o   0.57073
 -13   8   1      159.19      167.13     15.07 o   0.53333
 -12   8   1      111.77       86.51     14.52 o   0.49625
 -11   8   1      196.06      168.98     15.31 o   0.45955
 -10   8   1       10.04       10.38     15.10 o   0.42334
  -9   8   1     4091.44     3770.47     25.30 o   0.38775
  -8   8   1     1338.03     1286.79     13.35 o   0.35298
  -7   8   1     1298.77     1327.97     12.70 o   0.31930
  -6   8   1     1081.93     1136.23     10.71 o   0.28708
  -5   8   1     1230.76     1058.21     10.42 o   0.25687
  -4   8   1     1308.22     1453.38     10.96 o   0.22948
  -3   8   1      178.05      169.69      5.34 o   0.20603
  -2   8   1      108.17      222.91      3.67 o   0.18799
  -1   8   1      432.97      566.71      3.16 o   0.17703
   0   8   1     5626.26     5583.91     16.77 o   0.17450
   1   8   1      282.55      250.01      6.78 o   0.18074
   2   8   1     3930.77     4261.14     16.54 o   0.19491
   3   8   1     1893.50     1679.53     20.42 o   0.21546
   4   8   1     4002.92     4417.97     26.26 o   0.24075
   5   8   1     2107.15     2067.20     17.94 o   0.26946
   6   8   1     5742.63     5562.38     23.07 o   0.30061
   7   8   1     6541.17     6373.39     22.89 o   0.33351
   8   8   1     1156.10     1150.62     17.88 o   0.36770
   9   8   1     1204.97     1278.87     15.44 o   0.40284
  10   8   1     2001.15     1949.54     22.49 o   0.43871
  11   8   1       20.63       13.55     13.91 o   0.47514
  12   8   1      145.08      117.17     14.87 o   0.51202
  13   8   1      570.20      557.50     18.91 o   0.54925
  14   8   1       48.89       53.98     17.78 o   0.58676
  15   8   1        9.44       41.16     20.27 o   0.62451
 -15   9   1      232.18      228.94     20.84 o   0.61472
 -14   9   1        6.46       13.24     14.50 o   0.57748
 -13   9   1       27.13       11.34     14.56 o   0.54055
 -12   9   1      592.99      507.13     16.71 o   0.50399
 -11   9   1     1551.54     1543.76     20.10 o   0.46790
 -10   9   1      219.17      218.43     16.23 o   0.43239
  -9   9   1        1.43       20.46     14.80 o   0.39761
  -8   9   1     1299.70     1326.35     13.79 o   0.36379
  -7   9   1     6749.24     6130.43     22.02 o   0.33121
  -6   9   1       24.60       13.93      6.31 o   0.30027
  -5   9   1     1250.47     1307.81     15.85 o   0.27153
  -4   9   1     1844.05     1955.28     21.54 o   0.24578
   3  -9  -1      683.14      672.77      9.00 o   0.22404
  -2   9   1        6.18        5.42      3.69 o   0.20757
  -1   9   1       69.57       13.53      2.15 o   0.19770
   0   9   1       31.29       33.87      7.49 o   0.19544
   1   9   1     1136.05      728.44      9.80 o   0.20103
   2   9   1     1697.03     1710.52     11.86 o   0.21386
   3   9   1     6858.94     6658.54     33.95 o   0.23274
   4   9   1      400.59      527.89     23.86 o   0.25634
   5   9   1    11977.19    11422.53     38.93 o   0.28347
   6   9   1      738.14      702.40     15.01 o   0.31323
   7   9   1      788.98      711.49     15.83 o   0.34493
   8   9   1     1577.93     1700.27     17.05 o   0.37808
   9   9   1     2393.07     2374.54     22.85 o   0.41234
  10   9   1      286.30      276.90     16.52 o   0.44745
  11   9   1      442.05      375.96     17.46 o   0.48323
  12   9   1       25.30       24.37     15.92 o   0.51953
  13   9   1       55.49       35.64     18.91 o   0.55626
  14   9   1       76.33       86.54     18.17 o   0.59333
 -15  10   1      160.70      158.33     19.85 o   0.62172
 -14  10   1       32.33       15.56     14.99 o   0.58493
 -13  10   1      440.45      463.88     17.30 o   0.54850
 -12  10   1      850.56      834.36     19.42 o   0.51251
 -11  10   1      105.03       92.46     15.85 o   0.47706
 -10  10   1      696.29      758.98     18.67 o   0.44229
  -9  10   1     3887.90     3723.49     26.04 o   0.40836
  -8  10   1      686.34      650.04     16.56 o   0.37550
  -7  10   1      348.41      326.20     10.01 o   0.34403
  -6  10   1     1363.51     1241.84     16.52 o   0.31435
  -5  10   1     6023.69     5898.80     32.86 o   0.28703
  -4  10   1     1855.11     1966.89     16.98 o   0.26280
  -3  10   1      700.73      612.56     13.27 o   0.24259
  -2  10   1     1769.19     1981.61      7.80 o   0.22747
  -1  10   1      276.88      297.14     11.24 o   0.21850
   0  10   1      175.99      200.39      9.39 o   0.21645
   1  10   1     5050.18     4906.99     11.47 o   0.22151
  -2 -10  -1     4291.00     4416.23     18.34 o   0.23322
   3  10   1     8409.19     8323.25     30.91 o   0.25065
  -4 -10  -1     2025.94     2211.03     25.51 o   0.27270
  -5 -10  -1     4905.00     4773.36     33.24 o   0.29835
   6  10   1     1309.53     1271.99     20.24 o   0.32676
   7  10   1     3594.80     3376.07     23.95 o   0.35726
   8  10   1      497.15      484.85     13.77 o   0.38936
   9  10   1      168.40      182.21     16.22 o   0.42271
  10  10   1      100.88       91.50     16.41 o   0.45702
  11  10   1       63.50       62.34     16.26 o   0.49210
  12  10   1      182.36      145.55     16.61 o   0.52779
  13  10   1      290.85      282.07     20.49 o   0.56398
  14  10   1       18.00       23.70     17.64 o   0.60058
 -14  11   1      182.72      147.50     15.37 o   0.59305
 -13  11   1      811.97      829.97     18.64 o   0.55715
 -12  11   1       78.13       73.51     15.64 o   0.52176
 -11  11   1      596.44      614.88     18.36 o   0.48698
 -10  11   1     2004.46     1952.42     25.41 o   0.45297
  -9  11   1       36.07       28.14     15.19 o   0.41991
  -8  11   1      113.72      103.19     14.86 o   0.38803
  -7  11   1     1588.11     1392.13     18.67 o   0.35766
  -6  11   1     1784.01     1689.52     20.57 o   0.32922
  -5  11   1     3298.33     3366.31     27.79 o   0.30324
  -4  11   1      350.20      457.49     11.30 o   0.28041
  -3  11   1     2386.84     2529.17     20.65 o   0.26157
  -2  11   1       87.02      135.46      4.67 o   0.24761
  -1  11   1       51.93       52.20     13.83 o   0.23940
   0  11   1      119.35      110.69     10.59 o   0.23753
   1  11   1     5111.46     5394.03     10.16 o   0.24215
   2  11   1        0.45        8.44      5.57 o   0.25291
   3  11   1     3203.08     3146.59     25.26 o   0.26906
  -4 -11  -1     2312.43     2352.80     31.52 o   0.28971
   5  11   1     2726.43     2574.08     23.53 o   0.31398
   6  11   1       73.53       83.40     16.76 o   0.34108
   7  11   1     2576.79     2492.01     25.80 o   0.37041
   8  11   1       89.66       78.13     12.47 o   0.40146
   9  11   1     2504.68     2346.14     23.63 o   0.43388
  10  11   1      431.62      439.16     18.19 o   0.46737
  11  11   1      100.31       92.88     16.28 o   0.50173
  12  11   1      416.28      364.13     21.12 o   0.53678
  13  11   1      239.65      196.38     20.77 o   0.57240
  14  11   1       43.04       25.82     18.07 o   0.60849
 -14  12   1      192.37      213.33     18.62 o   0.60182
 -13  12   1       44.23       68.71     15.61 o   0.56648
 -12  12   1      357.41      354.56     16.54 o   0.53171
 -11  12   1      204.85      219.37     16.96 o   0.49763
 -10  12   1     2430.24     2429.51     24.67 o   0.46440
  -9  12   1     1332.57     1376.76     20.66 o   0.43221
  -8  12   1     1678.29     1603.51     20.20 o   0.40131
  -7  12   1      745.14      738.54     18.61 o   0.37203
  -6  12   1     1558.46     1510.94     20.77 o   0.34477
  -5  12   1     3025.45     3007.72     27.68 o   0.32005
  -4  12   1      387.57      322.37     11.13 o   0.29852
  -3  12   1      102.03       67.99      6.76 o   0.28089
  -2  12   1     1390.51     1549.81      6.81 o   0.26794
  -1  12   1     7324.94     7611.84     31.84 o   0.26037
   0  12   1     4968.38     5255.86     21.95 o   0.25865
   1  12   1     6342.41     6305.90     23.44 o   0.26290
  -2 -12  -1     2211.64     2179.05     10.48 o   0.27284
   3  12   1       27.57       41.99     11.82 o   0.28788
  -4 -12  -1      146.37      151.33     20.43 o   0.30727
   5  12   1       25.52       40.69     16.25 o   0.33024
  -6 -12  -1    10385.00     9933.92     48.32 o   0.35611
   7  12   1     1237.64     1101.64     22.17 o   0.38429
   8  12   1       67.65       55.56     17.96 o   0.41431
   9  12   1     1295.23     1123.11     21.87 o   0.44579
  10  12   1     2149.32     1998.99     24.03 o   0.47845
  11  12   1      254.07      265.48     18.23 o   0.51207
  12  12   1        7.29       10.17     19.59 o   0.54646
  13  12   1      481.39      455.15     21.76 o   0.58149
  14  12   1       63.36       87.20     18.42 o   0.61704
 -14  13   1      224.17      226.82     18.69 o   0.61121
 -13  13   1     1098.28     1082.92     19.84 o   0.57644
 -12  13   1      728.54      742.37     18.62 o   0.54231
 -11  13   1      280.30      257.35     17.51 o   0.50894
 -10  13   1     3581.83     3507.04     28.20 o   0.47650
  -9  13   1       14.52       37.48     15.70 o   0.44519
  -8  13   1      956.08      891.95     21.13 o   0.41526
  -7  13   1      502.96      514.19     19.26 o   0.38703
  -6  13   1     3104.24     2944.99     25.62 o   0.36091
  -5  13   1       37.68       34.53     16.89 o   0.33738
  -4  13   1     2425.50     2400.16     19.45 o   0.31702
  -3  13   1       10.68       35.83      6.00 o   0.30048
  -2  13   1     1918.34     1646.08      6.76 o   0.28841
  -1  13   1        5.37       15.67     13.19 o   0.28139
   0  13   1     6064.96     5935.28     24.91 o   0.27981
   1  13   1       84.23       56.98     10.06 o   0.28374
   2  13   1      123.70      135.00      4.68 o   0.29297
   3  13   1     1083.16     1084.61     16.81 o   0.30702
   4  13   1       72.93       22.55     17.30 o   0.32528
  -5 -13  -1     4707.25     4743.49     35.45 o   0.34706
   6  13   1        1.07       30.05     17.63 o   0.37176
   7  13   1      543.69      462.12     21.83 o   0.39884
   8  13   1       56.50       43.54     18.81 o   0.42783
   9  13   1      461.19      459.22     21.35 o   0.45839
  10  13   1     1150.26     1144.70     25.79 o   0.49021
  11  13   1       47.89       64.27     16.48 o   0.52307
  12  13   1       24.82        1.46     19.69 o   0.55678
  13  13   1      366.84      307.38     21.70 o   0.59120
 -14  14   1     1453.75     1562.41     25.35 o   0.62119
 -13  14   1       12.55        9.63     15.34 o   0.58702
 -12  14   1      158.25      164.70     16.93 o   0.55354
 -11  14   1      371.29      396.88     17.58 o   0.52089
 -10  14   1     1900.47     1860.97     26.19 o   0.48924
  -9  14   1      715.11      709.18     21.31 o   0.45880
  -8  14   1      128.74      126.08     18.15 o   0.42982
  -7  14   1     5024.69     4849.56     33.28 o   0.40261
  -6  14   1      129.14      148.35     19.92 o   0.37757
  -5  14   1      446.02      443.88     20.37 o   0.35514
  -4  14   1     2905.56     2509.97     14.67 o   0.33586
  -3  14   1        1.18       31.99      5.69 o   0.32030
  -2  14   1     1116.03     1006.89      5.83 o   0.30900
  -1  14   1     1077.09      936.02     16.83 o   0.30246
   0  14   1     6077.48     5960.94     24.02 o   0.30099
   1  14   1       89.46       69.40      9.69 o   0.30465
   2  14   1     1143.50     1048.91      7.30 o   0.31326
   3  14   1      250.47      240.66     10.38 o   0.32645
   4  14   1      134.50      132.45     18.24 o   0.34367
   5  14   1      439.92      469.36     19.28 o   0.36435
   6  14   1     1661.31     1680.83     24.12 o   0.38796
   7  14   1      248.49      233.24     19.15 o   0.41397
   8  14   1      178.96      178.39     19.23 o   0.44198
   9  14   1     2118.57     2024.53     27.73 o   0.47162
  10  14   1     2322.04     2159.46     32.43 o   0.50260
  11  14   1        4.33        0.00     19.90 o   0.53470
  12  14   1      760.95      741.59     23.68 o   0.56772
  13  14   1        2.01        7.42     20.23 o   0.60151
 -13  15   1      104.90      129.12     17.93 o   0.59817
 -12  15   1      346.30      390.72     20.60 o   0.56535
 -11  15   1      129.21      122.85     18.32 o   0.53342
 -10  15   1       48.20       62.22     18.39 o   0.50256
  -9  15   1      621.29      597.88     21.27 o   0.47298
  -8  15   1     1512.92     1458.79     24.08 o   0.44492
  -7  15   1        3.31       12.03     17.76 o   0.41870
  -6  15   1      890.21      870.48     23.43 o   0.39468
  -5  15   1       13.03       17.10     11.48 o   0.37328
  -4  15   1      812.57      779.36      9.82 o   0.35499
  -3  15   1      769.33      820.32      7.97 o   0.34030
  -2  15   1     1484.51     1200.86     15.84 o   0.32969
  -1  15   1        7.63       16.10     13.12 o   0.32357
   0  15   1     7387.42     7668.86     27.56 o   0.32219
   1  15   1      510.88      516.79     11.49 o   0.32561
   2  15   1       27.50        6.49      4.22 o   0.33369
   3  15   1       23.88       36.21     10.43 o   0.34609
   4  15   1       42.43       60.61     12.98 o   0.36238
   5  15   1      110.05       89.05     17.63 o   0.38206
   6  15   1       92.64       73.00     18.37 o   0.40463
   7  15   1      199.78      170.60     19.00 o   0.42964
   8  15   1      102.56      117.43     19.69 o   0.45668
   9  15   1        1.12       31.23     19.20 o   0.48542
  10  15   1     4348.50     4068.32     40.08 o   0.51558
  11  15   1       90.64      107.54     20.52 o   0.54692
  12  15   1      205.52      215.92     20.64 o   0.57924
  13  15   1       25.90       26.26     19.79 o   0.61240
 -13  16   1        1.86       19.42     17.42 o   0.60986
 -12  16   1       38.63       53.99     19.08 o   0.57770
 -11  16   1       31.15       22.71     17.93 o   0.54650
 -10  16   1      663.48      627.24     21.27 o   0.51643
  -9  16   1      110.37      123.54     19.12 o   0.48768
  -8  16   1       25.98       24.86     18.54 o   0.46052
  -7  16   1       24.80       27.76     18.09 o   0.43524
  -6  16   1      855.69      802.42     29.13 o   0.41218
  -5  16   1      483.57      499.02     10.24 o   0.39175
  -4  16   1      945.51      928.22     11.60 o   0.37436
  -3  16   1      142.61      115.09     12.52 o   0.36046
  -2  16   1       40.60       25.17     13.28 o   0.35046
  -1  16   1      350.00      327.54     15.66 o   0.34471
   0  16   1     8644.93     8421.74     34.60 o   0.34341
   1  16   1     3156.61     3141.69     18.90 o   0.34662
   2  16   1     1071.12     1025.75     15.11 o   0.35422
  -3 -16  -1     2548.78     2563.41     21.55 o   0.36593
   4  16   1      305.04      311.45     12.09 o   0.38137
   5  16   1     2689.62     2597.81     32.93 o   0.40012
   6  16   1       31.45       32.62     18.09 o   0.42172
   7  16   1      370.58      339.52     20.37 o   0.44577
   8  16   1      276.99      321.97     20.84 o   0.47189
   9  16   1        2.59       22.49     19.40 o   0.49976
  10  16   1      448.35      468.56     22.54 o   0.52910
 -11 -16  -1     1024.85     1055.52     29.61 o   0.55968
  12  16   1     1070.83      984.26     25.36 o   0.59131
  13  16   1       78.13       93.45     19.74 o   0.62382
 -13  17   1      642.20      651.67     21.46 o   0.62206
 -12  17   1      243.69      211.52     20.08 o   0.59057
 -11  17   1      155.56      162.54     19.15 o   0.56009
 -10  17   1        5.26        6.55     18.21 o   0.53078
  -9  17   1      204.24      181.14     19.40 o   0.50286
  -8  17   1      104.56       99.02     18.90 o   0.47657
  -7  17   1      467.01      411.38     20.15 o   0.45218
  -6  17   1       20.92       18.22     21.35 o   0.43004
  -5  17   1     2470.68     2550.34     25.87 o   0.41049
  -4  17   1     1018.44     1045.93     17.84 o   0.39393
  -3  17   1     1149.71     1186.01     17.32 o   0.38074
  -2  17   1     2208.25     2179.32     23.29 o   0.37129
  -1  17   1     8380.38     7950.44     37.52 o   0.36587
   0  17   1      352.21      400.50     15.46 o   0.36465
   1  17   1       50.13       53.18     12.18 o   0.36767
   2  17   1      280.44      274.45     12.86 o   0.37484
   3  17   1     4828.44     4708.68     26.62 o   0.38593
   4  17   1      111.42      105.34     12.41 o   0.40060
   5  17   1      869.85      856.99     25.50 o   0.41848
   6  17   1       89.78       92.15     19.05 o   0.43919
   7  17   1      152.62      128.07     19.67 o   0.46233
   8  17   1      136.16      134.52     18.57 o   0.48756
   9  17   1      236.48      276.64     20.28 o   0.51459
  10  17   1      719.25      705.55     23.11 o   0.54313
  11  17   1      119.79      170.34     20.67 o   0.57296
  12  17   1      140.88      194.93     20.99 o   0.60389
 -12  18   1      164.69      152.38     19.74 o   0.60392
 -11  18   1      101.62       82.15     18.42 o   0.57415
 -10  18   1      344.30      324.36     20.89 o   0.54560
  -9  18   1     1079.97     1075.54     23.99 o   0.51848
  -8  18   1      110.18       79.34     18.49 o   0.49301
  -7  18   1       57.80       69.98     18.39 o   0.46949
  -6  18   1      586.95      528.73     22.99 o   0.44820
  -5  18   1     1319.09     1322.92     17.54 o   0.42948
  -4  18   1      507.75      524.45     15.12 o   0.41367
  -3  18   1     3471.34     3260.19     24.73 o   0.40114
   2 -18  -1       17.84       15.79     17.27 o   0.39218
  -1  18   1      913.85      958.88     19.88 o   0.38705
   0  18   1     1754.93     1766.54     23.00 o   0.38589
   1  18   1     5026.48     4879.77     27.72 o   0.38876
   2  18   1     1285.51     1296.56     22.10 o   0.39554
   3  18   1       45.01       42.17     15.64 o   0.40606
   4  18   1       62.76       55.82     15.01 o   0.42003
   5  18   1       11.72        8.72     21.91 o   0.43712
  -6 -18  -1      349.10      335.15     23.59 o   0.45698
   7  18   1       43.81       19.64     17.92 o   0.47926
   8  18   1      133.05      113.76     19.95 o   0.50365
   9  18   1      831.69      736.60     26.52 o   0.52985
  10  18   1      573.65      578.64     23.54 o   0.55761
  11  18   1      517.77      526.13     22.61 o   0.58671
  12  18   1        1.86       16.17     19.05 o   0.61695
 -12  19   1        5.50        7.45     18.31 o   0.61772
 -11  19   1      190.09      182.31     20.47 o   0.58865
 -10  19   1       69.63       40.44     19.22 o   0.56084
  -9  19   1       69.10       73.75     19.48 o   0.53449
  -8  19   1       44.87       15.21     19.09 o   0.50983
  -7  19   1      444.77      426.50     20.93 o   0.48711
  -6  19   1      422.88      391.38     22.92 o   0.46662
  -5  19   1      605.49      578.79     19.52 o   0.44867
  -4  19   1     1884.75     1918.00     22.53 o   0.43357
  -3  19   1      996.57     1020.03     18.19 o   0.42163
  -2  19   1      148.58      136.76     16.48 o   0.41311
  -1  19   1     2994.31     2870.80     25.12 o   0.40825
   0  19   1       68.28       85.19     14.87 o   0.40715
   1  19   1      106.89      102.11     17.49 o   0.40987
   2  19   1      291.91      251.62     15.91 o   0.41631
   3  19   1      172.07      145.95     15.66 o   0.42632
  -4 -19  -1      761.96      672.09     20.67 o   0.43964
   5  19   1       14.72        8.71     22.37 o   0.45600
   6  19   1        4.11        0.00     19.07 o   0.47507
   7  19   1       16.52        2.90     20.35 o   0.49654
   8  19   1      128.75      134.83     20.00 o   0.52012
   9  19   1      681.31      687.93     23.50 o   0.54553
  10  19   1       20.58       14.80     18.88 o   0.57253
  11  19   1      536.02      496.26     23.79 o   0.60090
 -11  20   1       85.20       58.88     19.31 o   0.60355
 -10  20   1      197.44      180.53     19.98 o   0.57646
  -9  20   1       93.58       92.30     19.37 o   0.55086
  -8  20   1       63.02       48.22     19.11 o   0.52696
  -7  20   1       54.13       27.02     18.89 o   0.50502
  -6  20   1        1.62        5.53     20.99 o   0.48529
  -5  20   1       68.57       53.94     20.65 o   0.46806
  -4  20   1     1656.21     1610.36     22.61 o   0.45360
  -3  20   1     7232.41     7195.04     39.23 o   0.44220
  -2  20   1      923.55      902.48     21.44 o   0.43409
  -1  20   1       33.71       35.82     14.55 o   0.42946
   0  20   1        7.03        4.63     14.16 o   0.42842
   1  20   1     2259.83     2244.57     26.73 o   0.43100
   2  20   1      608.36      582.98     18.08 o   0.43713
   3  20   1      260.67      231.82     16.22 o   0.44667
   4  20   1      882.80      871.89     20.56 o   0.45941
   5  20   1      119.08       95.98     22.29 o   0.47508
   6  20   1      189.86      176.87     21.48 o   0.49342
   7  20   1     2839.20     2633.70     36.19 o   0.51412
   8  20   1      279.58      280.61     21.33 o   0.53693
   9  20   1        6.02        0.65     19.98 o   0.56158
  10  20   1       29.21        6.33     20.29 o   0.58784
  11  20   1      276.70      267.56     20.81 o   0.61551
 -11  21   1      594.17      631.43     22.77 o   0.61884
 -10  21   1       76.07       68.02     19.44 o   0.59244
  -9  21   1      278.97      226.82     20.56 o   0.56756
  -8  21   1        0.56        1.25     20.31 o   0.54440
  -7  21   1     1448.40     1403.96     29.14 o   0.52319
  -6  21   1      813.96      828.78     32.48 o   0.50417
  -5  21   1      467.90      492.67     23.68 o   0.48760
  -4  21   1      179.37      193.44     15.67 o   0.47375
   3 -21  -1     1587.02     1702.18     27.44 o   0.46284
  -2  21   1      830.43      783.45     21.49 o   0.45510
  -1  21   1     1946.37     1980.76     26.20 o   0.45068
   0  21   1      355.65      316.71     15.76 o   0.44969
   1  21   1     1175.69     1125.12     23.07 o   0.45215
   2  21   1      741.49      718.42     21.36 o   0.45800
   3  21   1      647.95      637.46     18.66 o   0.46712
   4  21   1      983.80      988.45     21.18 o   0.47931
   5  21   1     1143.85     1117.98     29.37 o   0.49435
   6  21   1      560.28      539.36     23.66 o   0.51200
  -7 -21  -1      442.07      482.90     26.97 o   0.53198
   8  21   1      105.09       86.10     20.52 o   0.55405
   9  21   1      603.08      542.29     23.06 o   0.57797
  10  21   1      839.81      859.54     25.57 o   0.60352
 -10  22   1      162.73      174.15     19.72 o   0.60875
  -9  22   1      157.90      144.76     19.83 o   0.58457
  -8  22   1       82.62       68.96     19.64 o   0.56211
  -7  22   1       41.53       65.78     20.06 o   0.54159
  -6  22   1        1.45       15.53     21.77 o   0.52324
  -5  22   1     1054.62     1005.48     27.87 o   0.50730
  -4  22   1     2701.14     2655.71     44.45 o   0.49399
   3 -22  -1      126.16      118.61     18.35 o   0.48354
   2 -22  -1     2213.72     2167.41     29.88 o   0.47614
  -1  22   1       45.59       50.84     17.40 o   0.47192
   0  22   1        3.50        1.13     17.38 o   0.47097
   1  22   1      194.39      182.36     18.24 o   0.47332
   2  22   1      221.68      202.68     18.37 o   0.47891
   3  22   1      606.64      666.71     19.01 o   0.48764
   4  22   1       27.30       36.02     15.24 o   0.49933
  -5 -22  -1     1238.38     1078.67     35.22 o   0.51379
   6  22   1     1354.02     1346.91     26.89 o   0.53079
   7  22   1      654.27      607.51     22.98 o   0.55009
   8  22   1      102.55      111.18     20.77 o   0.57146
   9  22   1      943.96      937.58     30.09 o   0.59468
  10  22   1      936.19      894.81     25.72 o   0.61954
  -9  23   1       30.40        3.72     20.25 o   0.60185
  -8  23   1      254.15      234.01     20.26 o   0.58006
  -7  23   1     1601.65     1531.18     31.17 o   0.56020
  -6  23   1     2505.11     2414.45     42.26 o   0.54248
  -5  23   1       85.36       87.44     23.43 o   0.52712
  -4  23   1      169.89      200.39     31.59 o   0.51433
  -3  23   1      749.29      763.39     21.50 o   0.50430
  -2  23   1      710.32      691.66     21.30 o   0.49720
  -1  23   1        3.68       11.40     17.06 o   0.49316
   0  23   1      986.25      934.36     22.23 o   0.49226
   1  23   1      171.66      173.93     18.04 o   0.49451
   2  23   1      162.54      138.46     17.58 o   0.49986
   3  23   1        1.65        2.33     16.75 o   0.50823
   4  23   1     4116.57     4032.30     34.05 o   0.51945
   5  23   1     1381.83     1338.91     39.62 o   0.53337
   6  23   1      206.52      218.82     21.49 o   0.54976
   7  23   1      173.22      173.60     20.76 o   0.56842
   8  23   1      942.92      973.66     26.17 o   0.58913
   9  23   1       48.71       40.43     21.33 o   0.61168
  -9  24   1       61.10       53.63     20.45 o   0.61938
  -8  24   1      752.82      779.85     24.28 o   0.59823
  -7  24   1       83.36       83.56     20.16 o   0.57900
  -6  24   1      143.41      130.19     22.97 o   0.56187
  -5  24   1       91.86      112.26     31.08 o   0.54706
  -4  24   1     2190.68     2172.88     45.02 o   0.53474
  -3  24   1      139.69      127.39     24.59 o   0.52510
  -2  24   1       64.72       56.67     16.94 o   0.51829
  -1  24   1      180.62      191.71     18.34 o   0.51442
   0  24   1      462.29      388.41     19.77 o   0.51355
   1  24   1      402.57      367.96     19.40 o   0.51570
   2  24   1       10.69       10.77     16.58 o   0.52084
   3  24   1       85.71      114.01     17.46 o   0.52887
   4  24   1       82.45      140.26     22.70 o   0.53967
   5  24   1        1.28       21.02     22.07 o   0.55308
   6  24   1     1600.73     1576.58     28.97 o   0.56890
   7  24   1       45.99       57.69     20.26 o   0.58695
   8  24   1      404.46      387.50     23.27 o   0.60703
  -8  25   1      418.40      413.33     22.38 o   0.61661
  -7  25   1       42.89       65.71     20.00 o   0.59797
  -6  25   1     1403.27     1416.97     31.78 o   0.58140
  -5  25   1      247.06      206.28     28.23 o   0.56709
  -4  25   1       47.83       37.95     24.60 o   0.55522
  -3  25   1      140.97      133.14     24.55 o   0.54595
  -2  25   1        4.97        5.95     17.05 o   0.53940
  -1  25   1      284.79      272.89     18.68 o   0.53568
   0  25   1       76.70       69.04     17.75 o   0.53485
   1  25   1      469.00      425.68     19.87 o   0.53691
   2  25   1       16.09       14.42     17.00 o   0.54185
   3  25   1      131.99      130.74     18.31 o   0.54958
   4  25   1     4786.76     4422.14     59.19 o   0.55998
   5  25   1      118.68      118.43     22.51 o   0.57291
   6  25   1       22.01       49.82     19.24 o   0.58820
   7  25   1       25.31       34.92     20.21 o   0.60567
  -7  26   1       22.45       38.02     19.56 o   0.61709
  -6  26   1      133.95      158.07     30.95 o   0.60105
  -5  26   1      187.31      171.40     26.68 o   0.58722
  -4  26   1     1109.11     1089.62     32.25 o   0.57577
  -3  26   1       18.44       26.36     23.38 o   0.56683
  -2  26   1        0.63        9.38     17.52 o   0.56053
  -1  26   1       33.49       18.11     17.26 o   0.55695
   0  26   1       37.04       52.35     17.59 o   0.55615
   1  26   1       29.43       35.74     17.25 o   0.55814
   2  26   1       98.01      120.34     18.25 o   0.56288
   3  26   1       37.53       33.81     22.49 o   0.57033
   4  26   1       24.38       47.46     25.60 o   0.58035
   5  26   1      502.65      505.98     24.04 o   0.59284
   6  26   1     1437.85     1497.47     29.35 o   0.60763
   7  26   1      513.73      570.01     23.99 o   0.62456
  -6  27   1       29.72       58.16     26.28 o   0.62082
  -5  27   1      202.88      189.26     27.69 o   0.60744
  -4  27   1      148.99      161.65     25.16 o   0.59637
  -3  27   1      117.69      107.42     24.34 o   0.58775
  -2  27   1       90.99      120.10     23.36 o   0.58167
  -1  27   1       50.97       26.81     17.07 o   0.57822
   0  27   1       13.05        3.19     17.88 o   0.57745
   1  27   1      172.76      173.10     18.76 o   0.57937
   2  27   1      935.55      861.67     22.86 o   0.58394
   3  27   1      309.38      278.52     25.99 o   0.59112
   4  27   1      519.77      524.80     28.03 o   0.60080
   5  27   1     1002.30      893.78     41.47 o   0.61287
  -4  28   1      598.71      612.44     30.08 o   0.61702
  -3  28   1      400.20      410.56     27.55 o   0.60869
  -2  28   1      332.80      323.32     25.30 o   0.60282
  -1  28   1        7.07        4.03     17.39 o   0.59950
   0  28   1      221.73      205.44     19.18 o   0.59875
  -1 -28  -1      569.11      627.57     23.83 o   0.60060
   2  28   1       65.15       53.08     22.40 o   0.60502
   3  28   1      372.06      366.71     25.78 o   0.61195
   4  28   1       92.92      116.46     24.53 o   0.62131
  -2  29   1       65.38       62.28     22.76 o   0.62399
  -1  29   1      137.80      149.63     24.37 o   0.62078
   0  29   1      277.27      300.30     20.13 o   0.62006
   1  29   1      182.46      165.82     18.59 o   0.62185
 -16   0   2        1.39       34.99     22.90 o   0.61786
 -14   0   2     2645.25     2534.69     41.81 o   0.53960
 -12   0   2      803.79      754.26     26.16 o   0.46153
 -10   0   2      208.83      187.44     15.77 o   0.38379
  -8   0   2     4363.08     4397.89     25.07 o   0.30660
  -6   0   2     9236.99     8719.34     28.49 o   0.23053
  -4   0   2     9109.35     9344.12     22.04 o   0.15721
  -2   0   2    23658.53    19012.60     18.18 o   0.09338
   2   0   2     1842.46     1962.11     11.02 o   0.11841
   4   0   2      285.01      349.20     16.81 o   0.18793
   6   0   2       19.46       33.80     14.16 o   0.26277
   8   0   2     7298.68     6773.07     42.93 o   0.33942
  10   0   2     3157.14     3304.85     45.32 o   0.41689
  12   0   2     2856.16     2754.08     36.04 o   0.49479
  14   0   2        3.88        0.00     32.61 o   0.57295
 -16   1   2     1815.36     1849.51     24.92 o   0.61823
 -15   1   2       15.11        2.35     16.62 o   0.57910
 -14   1   2      543.60      557.83     19.16 o   0.54002
 -13   1   2      189.69      149.68     16.89 o   0.50099
 -12   1   2       17.95       13.04     16.74 o   0.46203
 -11   1   2     1579.59     1567.60     18.67 o   0.42315
 -10   1   2     1620.03     1435.16     14.83 o   0.38438
  -9   1   2      118.87      120.33      9.80 o   0.34576
  -8   1   2     1203.75     1258.03     11.75 o   0.30734
  -7   1   2      654.43      764.42      9.64 o   0.26921
  -6   1   2      151.34      108.24      8.06 o   0.23151
  -5   1   2     1821.17     1997.86      8.30 o   0.19450
  -4   1   2    13155.06    13802.50     15.22 o   0.15866
  -3   1   2    30003.71    31587.15     24.85 o   0.12498
  -2   1   2      246.31      315.47      2.86 o   0.09579
  -1   1   2      957.67      431.89      3.07 o   0.07641
   0   1   2    49141.50    45413.88     56.95 o   0.07490
   1   1   2    14912.52     9861.87     11.23 o   0.09214
   2   1   2     7743.85     8358.38     11.78 o   0.12032
   3   1   2     7252.46     8610.61     15.07 o   0.15353
   4   1   2      317.95      347.90      7.49 o   0.18914
   5   1   2      430.20      532.46     10.24 o   0.22602
   6   1   2      985.21     1351.69     15.84 o   0.26363
   7   1   2     1937.18     1892.34     17.43 o   0.30171
   8   1   2      898.34      944.73     16.04 o   0.34009
   9   1   2      268.36      275.53     15.14 o   0.37869
  10   1   2     6334.37     5995.07     33.79 o   0.41744
  11   1   2     2457.07     2503.87     22.10 o   0.45630
  12   1   2     1981.39     1946.76     22.27 o   0.49525
  13   1   2       19.69       10.91     17.09 o   0.53428
  14   1   2       72.92       82.84     21.92 o   0.57335
  15   1   2       16.48        4.52     21.67 o   0.61247
 -16   2   2      158.69      160.11     18.77 o   0.61933
 -15   2   2      274.61      269.57     17.75 o   0.58028
 -14   2   2      437.93      441.77     19.95 o   0.54128
 -13   2   2      509.66      485.43     19.74 o   0.50235
 -12   2   2      205.25      200.00     17.77 o   0.46350
 -11   2   2      389.35      408.98     14.67 o   0.42476
 -10   2   2        4.80        6.95      9.86 o   0.38615
  -9   2   2      168.28      174.80      9.23 o   0.34773
  -8   2   2     3284.11     3419.26     14.48 o   0.30956
  -7   2   2       13.96        4.22      7.22 o   0.27174
  -6   2   2    12038.05    11958.25     20.70 o   0.23445
  -5   2   2      791.03      967.99      6.21 o   0.19799
  -4   2   2      644.59      707.20      4.38 o   0.16291
  -3   2   2    19555.23    18720.41     17.47 o   0.13033
  -2   2   2    18747.68    20674.48     14.48 o   0.10268
  -1   2   2     1407.86     1964.78      4.25 o   0.08489
   0  -2  -2     1186.74     6329.07     10.50 o   0.08353
   1   2   2     7996.80    10953.00     13.65 o   0.09928
   2   2   2    22371.14    22746.10     22.20 o   0.12587
   3   2   2     3890.43     4165.51     11.64 o   0.15792
   4   2   2      612.98      611.03     10.24 o   0.19272
   5   2   2      636.45      680.72     13.74 o   0.22902
   6   2   2      170.43      219.45     12.61 o   0.26621
   7   2   2       52.51       44.64     11.64 o   0.30397
   8   2   2     1780.57     1815.89     18.84 o   0.34210
   9   2   2     1615.97     1499.81     16.07 o   0.38049
  10   2   2      926.38      852.80     15.61 o   0.41907
  11   2   2       12.76       74.24     13.28 o   0.45780
  12   2   2     1383.35     1326.80     21.05 o   0.49663
  13   2   2      349.27      359.53     19.79 o   0.53555
  14   2   2      232.84      211.28     22.42 o   0.57454
  15   2   2        0.20        2.86     22.58 o   0.61358
 -16   3   2      405.55      345.27     19.44 o   0.62117
 -15   3   2      699.61      659.48     23.06 o   0.58224
 -14   3   2     1248.58     1234.40     23.17 o   0.54338
 -13   3   2      992.93      920.14     21.35 o   0.50462
 -12   3   2        1.12        9.65     13.53 o   0.46596
 -11   3   2      301.18      258.33     14.85 o   0.42743
 -10   3   2      357.25      279.51     10.38 o   0.38909
  -9   3   2     2199.81     2260.04     14.60 o   0.35099
  -8   3   2      230.78      202.12      7.71 o   0.31321
  -7   3   2      158.75      230.19      6.30 o   0.27590
  -6   3   2      866.66     1219.03      8.09 o   0.23926
  -5   3   2     7210.78     6975.74     12.06 o   0.20366
  -4   3   2      800.19     1088.51      8.15 o   0.16975
  -3   3   2     5563.74     6416.95     12.35 o   0.13880
  -2   3   2     1555.64     1525.53      5.03 o   0.11323
  -1   3   2     6410.41     7162.15      6.83 o   0.09739
   0   3   2    37028.79    40409.46     28.49 o   0.09621
   1   3   2    98107.20    98662.91    265.77 o   0.11016
   2   3   2    21534.85    24223.31     33.93 o   0.13462
   3   3   2       76.53      117.36      4.55 o   0.16497
   4   3   2       40.10       53.82      7.31 o   0.19854
   5   3   2     4494.14     4288.64     18.21 o   0.23394
   6   3   2     2186.31     2122.14     15.69 o   0.27046
   7   3   2     1403.98     1214.95     12.93 o   0.30769
   8   3   2      813.93      849.78     13.16 o   0.34541
   9   3   2     1225.01     1257.38     15.66 o   0.38347
  10   3   2      739.52      717.73     15.07 o   0.42178
  11   3   2     2398.15     2419.25     20.40 o   0.46028
  12   3   2      318.64      345.73     14.93 o   0.49892
  13   3   2        5.26        2.02     18.05 o   0.53768
  14   3   2        1.00       17.50     21.10 o   0.57652
  15   3   2      157.54      171.84     22.65 o   0.61544
 -16   4   2       77.09       63.05     19.30 o   0.62373
 -15   4   2        7.57       11.08     19.10 o   0.58497
 -14   4   2      503.76      450.21     21.61 o   0.54631
 -13   4   2     1023.55     1019.78     21.66 o   0.50777
 -12   4   2     1337.38     1213.20     17.45 o   0.46937
 -11   4   2     1408.39     1387.15     17.49 o   0.43115
 -10   4   2      486.79      481.25     13.62 o   0.39317
  -9   4   2      538.43      517.03     10.20 o   0.35550
  -8   4   2     6549.22     6652.05     18.27 o   0.31826
  -7   4   2     9723.50     9423.06     20.11 o   0.28162
  -6   4   2     2832.53     3032.93     11.65 o   0.24583
  -5   4   2      377.92      368.18      8.60 o   0.21134
  -4   4   2     4116.19     4273.82     12.75 o   0.17890
  -3   4   2    19587.38    20222.25     22.03 o   0.14985
  -2   4   2     5600.00     5712.18      7.64 o   0.12653
  -1   4   2      158.45      200.72      2.63 o   0.11258
   0   4   2     3778.13     2835.35      8.03 o   0.11156
   1   4   2    42237.18    43780.77     43.43 o   0.12379
   2   4   2     5067.63     5045.26     15.84 o   0.14598
   3   4   2      325.19      354.84      6.07 o   0.17437
   4   4   2     9242.90     9914.04     24.66 o   0.20642
   5   4   2      691.03      889.23     12.05 o   0.24066
   6   4   2        0.91        0.75      9.48 o   0.27629
   7   4   2      169.31      170.12     10.01 o   0.31283
   8   4   2       23.80       10.96     11.00 o   0.35000
   9   4   2     1584.12     1532.71     16.29 o   0.38761
  10   4   2      636.79      653.78     14.63 o   0.42555
  11   4   2      936.32     1002.01     16.54 o   0.46373
  12   4   2        0.97        7.66     14.27 o   0.50211
  13   4   2     1448.74     1524.53     25.55 o   0.54063
  14   4   2     1313.82     1268.35     29.09 o   0.57928
  15   4   2      117.36      117.58     22.78 o   0.61802
 -15   5   2     1218.02     1231.50     26.26 o   0.58847
 -14   5   2      610.75      559.72     21.85 o   0.55005
 -13   5   2       42.90       51.02     16.42 o   0.51179
 -12   5   2       10.95       19.83     13.86 o   0.47371
 -11   5   2     6397.79     6093.72     29.55 o   0.43588
 -10   5   2        0.27        5.48     12.77 o   0.39835
  -9   5   2     5749.15     5727.52     20.77 o   0.36123
  -8   5   2     3205.65     3388.94     14.11 o   0.32464
  -7   5   2     2343.60     2191.36     10.94 o   0.28881
  -6   5   2      282.41      264.41      5.43 o   0.25404
  -5   5   2     3770.37     3465.61     15.39 o   0.22083
  -4   5   2     2231.62     2227.34     12.14 o   0.19002
  -3   5   2        1.87       13.82      4.83 o   0.16296
  -2   5   2     1110.65     1262.88      4.60 o   0.14181
  -1   5   2     5754.81     5570.91      7.40 o   0.12952
   0   5   2       62.65       15.84      5.20 o   0.12863
   1   5   2    44981.90    44864.79     80.08 o   0.13937
   2   5   2      167.32      276.62      5.40 o   0.15941
   3   5   2     1859.24     2295.34     10.07 o   0.18576
   4   5   2       28.02       75.18      8.93 o   0.21612
   5   5   2    10629.31    10743.34     27.20 o   0.24904
   6   5   2     3209.72     3432.55     16.96 o   0.28362
   7   5   2      146.67      152.93     10.08 o   0.31932
   8   5   2      608.79      663.50     12.85 o   0.35581
   9   5   2     1079.20     1102.41     15.15 o   0.39286
  10   5   2      965.05      943.36     15.62 o   0.43034
  11   5   2      671.79      688.45     16.80 o   0.46813
  12   5   2      129.16      139.86     15.08 o   0.50617
  13   5   2      548.40      510.55     18.17 o   0.54441
 -14  -5  -2      554.07      505.18     27.72 o   0.58281
  15   5   2     1359.47     1461.78     30.94 o   0.62133
 -15   6   2        6.15       18.99     18.77 o   0.59271
 -14   6   2      271.35      291.78     20.10 o   0.55459
 -13   6   2     2071.06     2016.09     21.94 o   0.51666
 -12   6   2      475.96      433.83     15.62 o   0.47897
 -11   6   2       41.08       54.72     14.27 o   0.44159
 -10   6   2     1991.12     1933.84     19.39 o   0.40459
  -9   6   2     9648.91     9209.60     31.71 o   0.36810
  -8   6   2      613.42      632.70      8.15 o   0.33227
  -7   6   2     3873.05     3731.22     10.36 o   0.29736
  -6   6   2       44.01      120.49     10.24 o   0.26372
  -5   6   2     1376.25     1742.83     14.01 o   0.23190
  -4   6   2      918.21      865.09      9.76 o   0.20278
  -3   6   2       98.70       92.90      3.18 o   0.17767
  -2   6   2     3791.81     4051.71      8.12 o   0.15850
  -1   6   2     3645.85     3590.85      6.89 o   0.14760
   0   6   2     2217.39     2603.02     10.70 o   0.14683
   1   6   2    15954.18    15607.64     33.20 o   0.15632
   2   6   2     1217.09     1113.57      8.19 o   0.17442
   3   6   2    13219.22    12314.99     28.08 o   0.19879
   4   6   2      402.97      423.60     10.99 o   0.22742
   5   6   2      410.05      356.25     11.68 o   0.25891
   6   6   2      123.56      100.84      9.66 o   0.29232
   7   6   2     3535.01     3436.00     18.19 o   0.32707
   8   6   2      309.35      322.29     11.67 o   0.36278
   9   6   2      303.37      243.76     12.46 o   0.39919
  10   6   2      633.05      620.01     14.34 o   0.43612
  11   6   2       63.26       47.71     14.18 o   0.47345
  12   6   2     1145.51     1159.88     22.20 o   0.51110
  13   6   2      125.20      155.86     16.60 o   0.54900
  14   6   2       26.02       38.98     16.51 o   0.58709
 -15   7   2      169.57      158.71     20.26 o   0.59769
 -14   7   2       93.81       82.07     17.07 o   0.55990
 -13   7   2       72.85       95.15     14.50 o   0.52236
 -12   7   2      285.15      257.40     14.67 o   0.48512
 -11   7   2     1891.56     1751.98     20.21 o   0.44825
 -10   7   2     8444.51     7950.47     35.36 o   0.41185
  -9   7   2     1040.57     1011.79     15.80 o   0.37606
  -8   7   2      166.57      185.90      6.05 o   0.34107
  -7   7   2     1550.76     1335.05      6.54 o   0.30716
  -6   7   2     3317.20     3294.31     16.69 o   0.27472
  -5   7   2       70.77      161.23     11.03 o   0.24434
  -4   7   2     1177.41     1013.73      7.54 o   0.21689
  -3   7   2       29.96       34.25      4.01 o   0.19362
  -2   7   2     5424.65     5618.74      9.74 o   0.17620
  -1   7   2     3009.87     2818.69      6.69 o   0.16646
   0   7   2       19.63        8.63      4.60 o   0.16577
  -1  -7  -2      473.22      344.50     10.56 o   0.17424
   2   7   2       49.71       87.53     10.72 o   0.19065
  -3  -7  -2     4227.04     4109.00     20.50 o   0.21317
   4   7   2     6587.57     6476.49     25.03 o   0.24009
   5   7   2     8518.04     8357.98     25.29 o   0.27010
   6   7   2     1374.80     1417.91     14.36 o   0.30228
   7   7   2       18.15       18.15      9.98 o   0.33601
   8   7   2       61.09       82.31     11.10 o   0.37086
   9   7   2       64.68       58.41     11.79 o   0.40654
  10   7   2       10.18       17.57     12.22 o   0.44286
  11   7   2        5.95        5.10     13.97 o   0.47967
  12   7   2      859.60      877.94     21.31 o   0.51686
  13   7   2      343.76      345.41     18.20 o   0.55437
  14   7   2       45.64       61.67     16.64 o   0.59212
 -15   8   2      119.81      121.07     17.04 o   0.60338
 -14   8   2      306.65      332.27     18.33 o   0.56597
 -13   8   2        5.81        8.68     14.05 o   0.52886
 -12   8   2       38.77       11.62     13.77 o   0.49211
 -11   8   2      259.22      248.01     14.97 o   0.45581
 -10   8   2      594.62      626.22     17.44 o   0.42006
  -9   8   2     1588.52     1404.31     17.59 o   0.38504
  -8   8   2     3160.83     2818.76     20.97 o   0.35095
  -7   8   2       29.27        6.66      2.05 o   0.31809
  -6   8   2      773.83      887.00     11.90 o   0.28689
  -5   8   2      296.18      385.38      6.19 o   0.25795
  -4   8   2     6198.64     6219.17     13.80 o   0.23211
  -3   8   2     1948.87     1945.88      8.03 o   0.21053
  -2   8   2     3539.93     3699.11      8.90 o   0.19463
  -1   8   2     2241.20     2677.20      6.86 o   0.18586
   0   8   2     1802.37     1865.14      7.73 o   0.18524
   1   8   2     2090.02     2740.30      9.45 o   0.19286
   2   8   2    19221.70    19260.28     49.78 o   0.20780
  -3  -8  -2     2194.29     2150.14     24.21 o   0.22864
  -4  -8  -2     2008.01     1920.35     19.03 o   0.25393
   5   8   2      237.67      283.62     10.85 o   0.28247
   6   8   2     6178.16     5939.55     23.65 o   0.31338
   7   8   2     1336.09     1330.58     13.99 o   0.34603
   8   8   2     1522.21     1490.21     15.38 o   0.37996
   9   8   2        7.72        3.72     11.55 o   0.41486
  10   8   2      159.97      144.04     14.07 o   0.45051
  11   8   2     1530.68     1424.24     19.53 o   0.48674
  12   8   2       44.41       52.03     17.43 o   0.52343
  13   8   2      411.60      394.77     19.15 o   0.56050
  14   8   2     1416.08     1456.80     23.02 o   0.59786
 -15   9   2       54.44       71.72     16.49 o   0.60976
 -14   9   2      620.24      654.04     19.82 o   0.57278
 -13   9   2      120.91       95.86     14.68 o   0.53614
 -12   9   2       79.92       82.65     14.27 o   0.49992
 -11   9   2       20.07       11.37     14.12 o   0.46423
 -10   9   2     4244.67     4013.37     25.41 o   0.42918
  -9   9   2      970.89      881.61     17.61 o   0.39497
  -8   9   2        9.73        5.59     12.97 o   0.36181
  -7   9   2       26.74       26.73      4.44 o   0.33004
  -6   9   2    12480.97    12347.91     21.84 o   0.30008
  -5   9   2     1094.88     1225.05      9.34 o   0.27255
  -4   9   2      240.06      187.55      5.69 o   0.24824
  -3   9   2      402.99      482.80      7.14 o   0.22819
  -2   9   2       44.71       29.89      4.42 o   0.21360
  -1   9   2     2202.73     2319.17      6.86 o   0.20565
   0   9   2     1362.29     1284.87      7.21 o   0.20509
   1   9   2     1084.60     1212.67      7.69 o   0.21199
  -2  -9  -2      213.23      141.38      8.25 o   0.22567
   3   9   2       21.31       18.44     18.41 o   0.24499
  -4  -9  -2     5540.02     5084.83     33.42 o   0.26875
  -5  -9  -2      118.96      121.18     18.92 o   0.29586
   6   9   2     1563.58     1300.36     14.78 o   0.32551
   7   9   2      235.85      254.48     12.29 o   0.35704
   8   9   2      158.29      175.56     11.75 o   0.39002
   9   9   2      334.99      371.52     13.00 o   0.42409
  10   9   2      764.40      721.10     16.72 o   0.45903
  11   9   2      405.33      364.26     15.83 o   0.49463
  12   9   2      803.82      764.40     20.65 o   0.53078
  13   9   2      103.10       88.97     17.78 o   0.56736
  14   9   2        8.85       59.40     18.94 o   0.60430
 -15  10   2       69.38       57.15     17.28 o   0.61682
 -14  10   2       42.69       30.01     14.52 o   0.58028
 -13  10   2       46.99       44.78     14.70 o   0.54415
 -12  10   2     1584.30     1609.03     20.86 o   0.50850
 -11  10   2        1.78       26.71     14.66 o   0.47346
 -10  10   2      542.10      588.71     18.14 o   0.43915
  -9  10   2      441.22      376.15     16.40 o   0.40578
  -8  10   2     1065.08      937.67     18.75 o   0.37358
  -7  10   2      439.21      475.34      7.76 o   0.34290
  -6  10   2     1373.83     1568.15      9.99 o   0.31418
  -5  10   2      747.91      659.92      9.14 o   0.28799
  -4  10   2      122.47       99.27      6.22 o   0.26510
  -3  10   2     2943.63     3021.04     11.27 o   0.24643
  -2  10   2     1674.78     1549.92      7.11 o   0.23299
  -1  10   2      840.56     1026.96      7.49 o   0.22571
   0  10   2     2267.96     2423.25      8.82 o   0.22521
   1  10   2     1228.65     1237.26      9.63 o   0.23151
   2  10   2    11056.21    10770.54     35.69 o   0.24410
   3  10   2      731.34      632.66     18.23 o   0.26207
   4  10   2     2657.48     2364.52     22.53 o   0.28440
   5  10   2      538.29      648.32     17.82 o   0.31015
   6  10   2     3135.96     2932.29     25.83 o   0.33854
   7  10   2      126.80      134.77     14.47 o   0.36897
   8  10   2      477.85      487.96     13.97 o   0.40096
   9  10   2       11.82       18.99     14.91 o   0.43418
  10  10   2      176.30      151.00     16.23 o   0.46836
  11  10   2     1854.44     1723.60     27.08 o   0.50331
  12  10   2       10.47        7.88     19.53 o   0.53887
  13  10   2       65.92       48.71     19.45 o   0.57494
  14  10   2     1404.29     1473.73     27.43 o   0.61142
  15 -11  -2      301.68      288.69     20.99 o   0.62453
 -14  11   2      470.58      507.49     17.31 o   0.58847
 -13  11   2      752.66      720.60     17.88 o   0.55287
 -12  11   2     2077.38     2104.06     22.81 o   0.51783
 -11  11   2     1906.41     1938.43     21.64 o   0.48346
 -10  11   2     3428.33     3357.68     26.76 o   0.44992
  -9  11   2       27.00        9.01     15.36 o   0.41740
  -8  11   2       13.33        7.76     14.02 o   0.38618
  -7  11   2     1678.22     1700.92     18.97 o   0.35658
  -6  11   2     1313.15     1153.72     18.26 o   0.32905
  -5  11   2      416.31      469.14     11.59 o   0.30415
  -4  11   2     5020.82     5045.97     14.60 o   0.28257
  -3  11   2     6826.00     7543.57     16.19 o   0.26513
  -2  11   2       71.19       98.37      4.81 o   0.25269
  -1  11   2     6197.67     6809.01     14.88 o   0.24600
   0  11   2    10597.17    10946.36     15.45 o   0.24553
   1  11   2       30.06       32.28      6.85 o   0.25133
  -2 -11  -2     6675.51     6538.37     33.84 o   0.26297
   3  11   2       22.79       47.45     18.67 o   0.27973
  -4 -11  -2      472.81      411.64     19.10 o   0.30075
   5  11   2     1516.95     1351.63     20.52 o   0.32521
   6  11   2     8972.37     8748.53     45.56 o   0.35239
   7  11   2      536.52      507.35     20.10 o   0.38171
   8  11   2       65.88       44.90     18.37 o   0.41272
   9  11   2      378.41      386.79     17.04 o   0.44506
  10  11   2     2023.66     1975.77     23.47 o   0.47847
  11  11   2       81.25       66.98     20.89 o   0.51273
  12  11   2      361.09      386.49     21.71 o   0.54768
  13  11   2      649.46      600.03     23.24 o   0.58320
  14  11   2       47.15       57.10     20.33 o   0.61920
 -14  12   2       38.19       65.77     15.35 o   0.59731
 -13  12   2      106.82      137.52     15.81 o   0.56227
 -12  12   2      539.04      562.06     17.39 o   0.52785
 -11  12   2       21.07       27.96     14.24 o   0.49418
 -10  12   2     1480.37     1507.00     24.19 o   0.46141
  -9  12   2     3719.42     3538.75     26.47 o   0.42977
  -8  12   2      719.11      702.45     17.10 o   0.39952
  -7  12   2       43.69       50.25     15.35 o   0.37099
  -6  12   2     5607.93     5473.00     40.80 o   0.34461
  -5  12   2       47.47       28.70      5.83 o   0.32092
  -4  12   2     1570.46     1531.54      9.46 o   0.30055
  -3  12   2      156.37      222.05      5.82 o   0.28421
  -2  12   2     4368.94     4148.15      9.74 o   0.27264
  -1  12   2     5766.32     6328.04     14.03 o   0.26645
   0  12   2     2924.82     3068.51      8.26 o   0.26602
   1  12   2      176.79      166.90      6.11 o   0.27138
   2  12   2     4764.27     4873.64     20.71 o   0.28219
   3  12   2     3773.83     3704.17     30.44 o   0.29787
   4  12   2       59.43       61.24     15.43 o   0.31770
   5  12   2      186.69      180.24     17.39 o   0.34094
   6  12   2       31.33       43.84     17.68 o   0.36696
   7  12   2     1822.46     1720.77     24.49 o   0.39520
   8  12   2       42.85       37.97     18.13 o   0.42523
   9  12   2       63.21       36.79     19.49 o   0.45668
  10  12   2      630.38      607.27     18.67 o   0.48930
 -11 -12  -2     1266.22     1277.57     31.34 o   0.52285
  12  12   2       30.58       10.20     19.80 o   0.55717
  13  12   2      207.54      173.62     21.00 o   0.59212
 -14  13   2       82.32       54.18     15.05 o   0.60677
 -13  13   2       26.55       21.24     14.55 o   0.57231
 -12  13   2     1692.21     1554.86     22.87 o   0.53853
 -11  13   2      347.31      386.42     16.45 o   0.50557
 -10  13   2      447.85      448.77     17.26 o   0.47360
  -9  13   2      654.14      679.38     18.38 o   0.44283
  -8  13   2     2365.55     2370.88     25.73 o   0.41353
  -7  13   2     2407.20     2277.96     24.68 o   0.38603
  -6  13   2       56.71       57.74     16.93 o   0.36076
  -5  13   2     2874.80     3034.31     15.49 o   0.33820
  -4  13   2     1400.28     1284.41      9.09 o   0.31893
  -3  13   2     4020.98     4489.55     12.42 o   0.30359
  -2  13   2     3990.52     4239.89     11.35 o   0.29278
  -1  13   2      363.66      243.11      4.31 o   0.28703
   0  13   2      437.20      315.29      3.21 o   0.28663
   1  13   2     9659.32     9768.26     16.87 o   0.29161
   2  13   2        1.07        4.00      8.90 o   0.30170
   3  13   2      294.17      315.44     14.17 o   0.31641
   4  13   2      385.98      328.04     16.80 o   0.33514
  -5 -13  -2     6844.04     6569.70     41.19 o   0.35726
   6  13   2      879.55      778.98     20.89 o   0.38216
   7  13   2       65.41       74.64     18.49 o   0.40936
   8  13   2      362.73      339.10     21.04 o   0.43842
   9  13   2      665.23      615.19     22.19 o   0.46899
  10  13   2      875.70      887.41     27.70 o   0.50080
  11  13   2     2158.43     2042.77     33.95 o   0.53363
  12  13   2      122.13      119.01     20.96 o   0.56730
  13  13   2      175.06      157.96     20.53 o   0.60166
  14 -14  -2      584.34      577.75     20.69 o   0.61682
 -13  14   2      881.48      937.88     19.14 o   0.58296
 -12  14   2      368.34      322.54     16.40 o   0.54983
 -11  14   2       31.87       24.21     14.54 o   0.51759
 -10  14   2      347.98      354.72     16.80 o   0.48641
  -9  14   2     2121.72     1999.79     25.67 o   0.45651
  -8  14   2      252.99      252.76     18.49 o   0.42814
  -7  14   2     1166.29     1203.94     21.91 o   0.40165
  -6  14   2     1539.95     1478.74     16.16 o   0.37742
  -5  14   2        3.98       17.10      7.72 o   0.35592
  -4  14   2      158.08      169.80      7.91 o   0.33767
  -3  14   2     7837.38     7466.01     19.59 o   0.32322
  -2  14   2     1100.31      881.12      5.97 o   0.31309
  -1  14   2     3131.94     3041.16     23.53 o   0.30771
   0  14   2       38.15       54.81     11.65 o   0.30734
   1  14   2     1818.40     1732.09      5.61 o   0.31199
   2  14   2        0.20        1.60      9.43 o   0.32144
   3  14   2     1647.52     1369.24     19.48 o   0.33529
   4  14   2       23.90       14.35     17.29 o   0.35302
   5  14   2     1438.95     1451.13     23.51 o   0.37408
   6  14   2      293.00      276.53     19.60 o   0.39793
   7  14   2      521.63      513.28     20.36 o   0.42412
   8  14   2        3.01       17.68     19.45 o   0.45223
   9  14   2      583.29      560.93     22.13 o   0.48193
  10  14   2      579.31      559.24     24.14 o   0.51294
  11  14   2      447.78      478.72     23.20 o   0.54503
  12  14   2       19.48        9.72     20.13 o   0.57804
  13  14   2      852.38      793.09     25.24 o   0.61180
 -13  15   2      185.42      241.86     16.30 o   0.59418
 -12  15   2      114.82       88.91     16.22 o   0.56172
 -11  15   2      486.18      495.63     18.17 o   0.53020
 -10  15   2       19.85        8.65     17.67 o   0.49981
  -9  15   2       32.12       33.96     17.36 o   0.47076
  -8  15   2       51.54       38.54     17.73 o   0.44331
  -7  15   2        4.78       10.04     17.31 o   0.41778
  -6  15   2      158.72      165.99     11.64 o   0.39454
  -5  15   2     7691.55     7781.41     24.21 o   0.37402
  -4  15   2       55.94       36.19      7.22 o   0.35670
  -3  15   2     1397.72     1397.07     10.42 o   0.34305
  -2  15   2      678.65      646.71     11.33 o   0.33352
  -1  15   2     4559.47     4444.13     28.04 o   0.32848
   0  15   2      428.02      442.73     13.66 o   0.32814
   1  15   2      248.05      208.22      3.31 o   0.33249
   2  15   2        9.33        8.29      9.75 o   0.34138
   3  15   2      165.35      155.60     10.55 o   0.35445
  -4 -15  -2      876.21      834.14     28.99 o   0.37126
   5  15   2     1236.01     1221.21     23.17 o   0.39134
   6  15   2      104.36      101.81     19.16 o   0.41420
   7  15   2      127.93      110.55     19.15 o   0.43942
   8  15   2       24.67       10.91     19.61 o   0.46661
  -9 -15  -2     1724.48     1761.67     33.19 o   0.49545
  10  15   2       35.10       21.31     20.07 o   0.52566
  11  15   2     2227.25     2133.93     34.11 o   0.55702
  12  15   2        4.47        0.00     19.71 o   0.58936
  13  15   2        2.52       16.16     20.52 o   0.62251
  13 -16  -2     1388.58     1453.05     33.29 o   0.60595
 -12  16   2        1.49        6.33     15.92 o   0.57416
 -11  16   2      321.59      329.47     17.77 o   0.54336
 -10  16   2        7.82        0.00     17.88 o   0.51375
  -9  16   2     1666.42     1599.11     24.80 o   0.48553
  -8  16   2      479.99      443.68     19.75 o   0.45896
  -7  16   2      720.43      667.39     14.14 o   0.43435
  -6  16   2       69.57       62.28     11.09 o   0.41205
  -5  16   2     1525.71     1478.60     13.22 o   0.39245
  -4  16   2       26.23       68.90      7.40 o   0.37598
  -3  16   2     4743.28     4506.31     19.00 o   0.36305
  -2  16   2       27.39       50.16     14.22 o   0.35407
  -1  16   2      762.45      749.31     19.72 o   0.34932
   0  16   2      456.74      614.09     18.25 o   0.34900
   1  16   2     3959.46     3902.85     19.46 o   0.35310
   2  16   2       86.60       77.56     10.44 o   0.36147
  -3 -16  -2     1200.18     1113.34     16.16 o   0.37384
   4  16   2      745.20      724.03     25.14 o   0.38982
   5  16   2       88.60       75.46     18.85 o   0.40899
   6  16   2      143.27      126.88     19.93 o   0.43092
   7  16   2      366.96      424.62     20.94 o   0.45521
   8  16   2      708.64      700.85     23.33 o   0.48151
   9  16   2     2583.89     2678.36     32.05 o   0.50950
  10  16   2      338.85      315.83     22.45 o   0.53893
 -11 -16  -2     1566.98     1600.37     33.82 o   0.56956
  12  16   2      606.69      545.88     23.03 o   0.60122
  13 -17  -2        1.20       18.17     20.94 o   0.61823
 -12  17   2      250.29      228.97     17.59 o   0.58710
 -11  17   2       83.27       73.65     15.92 o   0.55703
 -10  17   2       24.97       11.45     17.70 o   0.52818
  -9  17   2        1.64       10.10     17.98 o   0.50077
  -8  17   2        2.33        0.00     17.67 o   0.47506
  -7  17   2     2075.02     2081.25     30.42 o   0.45133
  -6  17   2      469.38      464.22     22.28 o   0.42991
  -5  17   2     4130.23     4208.78     24.67 o   0.41116
  -4  17   2     2523.95     2506.13     21.38 o   0.39547
  -3  17   2     1257.27     1350.98     20.10 o   0.38320
  -2  17   2     1804.98     1854.32     22.56 o   0.37470
  -1  17   2     1975.02     1910.84     21.73 o   0.37022
   0  17   2     1451.69     1425.22     19.97 o   0.36991
   1  17   2       24.24       19.43     12.73 o   0.37378
   2  17   2      296.68      264.26     15.24 o   0.38171
   3  17   2      232.15      265.77     16.68 o   0.39344
   4  17   2      340.23      378.17     22.51 o   0.40865
   5  17   2       48.03       27.29     18.36 o   0.42698
  -6 -17  -2     3158.14     3227.75     36.48 o   0.44802
   7  17   2       56.12       25.28     19.79 o   0.47144
   8  17   2        0.02        8.93     20.55 o   0.49688
   9  17   2     1507.70     1435.28     28.15 o   0.52405
 -10 -17  -2     1287.57     1253.03     30.55 o   0.55270
  11  17   2      555.50      558.86     23.61 o   0.58261
  12  17   2      173.96      195.39     20.84 o   0.61360
 -12  18   2      230.73      245.13     17.88 o   0.60053
 -11  18   2        0.92        2.36     17.38 o   0.57116
 -10  18   2      498.69      456.11     20.18 o   0.54306
  -9  18   2      425.19      445.43     21.02 o   0.51645
  -8  18   2      906.49      909.53     22.88 o   0.49156
  -7  18   2      691.22      685.56     23.91 o   0.46866
  -6  18   2      416.10      389.60     22.30 o   0.44807
  -5  18   2      943.99      974.58     21.22 o   0.43012
  -4  18   2     4551.07     4705.67     27.33 o   0.41514
  -3  18   2     2029.23     1983.43     26.60 o   0.40347
  -2  18   2     2691.54     2569.98     25.67 o   0.39541
  -1  18   2      421.88      393.22     17.70 o   0.39116
   0  18   2      256.71      256.17     16.15 o   0.39087
   1  18   2     1182.18     1200.82     18.37 o   0.39454
   2  18   2     2239.08     2128.06     23.04 o   0.40205
   3  18   2       46.10       29.95     14.52 o   0.41321
   4  18   2       53.13       44.92     21.25 o   0.42772
   5  18   2       87.16       82.55     19.99 o   0.44526
   6  18   2       85.70       89.22     20.21 o   0.46548
   7  18   2       77.57       73.08     19.72 o   0.48806
   8  18   2     1615.46     1521.05     30.47 o   0.51267
   9  18   2      284.87      268.73     22.02 o   0.53905
  10  18   2      350.17      405.13     23.69 o   0.56694
  11  18   2       25.53       40.39     20.41 o   0.59614
  12 -19  -2      257.87      289.99     21.56 o   0.61441
 -11  19   2      125.95      106.46     19.17 o   0.58573
 -10  19   2       36.77       43.99     18.34 o   0.55837
  -9  19   2     1403.18     1305.62     25.57 o   0.53252
  -8  19   2      184.51      175.19     19.30 o   0.50842
  -7  19   2       23.06        4.06     19.92 o   0.48632
  -6  19   2     1038.23     1036.93     22.29 o   0.46651
  -5  19   2      754.53      752.62     20.39 o   0.44929
  -4  19   2     5863.73     5790.01     33.52 o   0.43497
  -3  19   2     1284.33     1366.74     21.85 o   0.42385
  -2  19   2     1671.49     1668.99     25.42 o   0.41618
  -1  19   2      193.34      144.94     15.84 o   0.41215
   0  19   2     5602.53     5417.55     31.77 o   0.41187
   1  19   2       30.37       44.19     16.98 o   0.41535
   2  19   2        1.51       11.70     15.20 o   0.42250
   3  19   2        0.00        1.03     14.63 o   0.43313
   4  19   2      821.74      775.86     26.25 o   0.44699
   5  19   2      148.63      127.15     20.30 o   0.46380
   6  19   2     1145.13     1173.69     26.01 o   0.48325
   7  19   2      391.52      314.73     21.73 o   0.50503
   8  19   2       85.97       71.79     20.49 o   0.52886
   9  19   2      166.32      184.35     20.86 o   0.55447
  10  19   2      803.22      839.17     24.81 o   0.58162
  11  19   2      178.85      168.40     21.10 o   0.61012
 -11  20   2       21.72       19.63     18.00 o   0.60071
 -10  20   2        0.95        1.50     18.03 o   0.57406
  -9  20   2      131.11      141.91     19.80 o   0.54895
  -8  20   2      681.28      700.05     22.92 o   0.52560
  -7  20   2        0.32        0.00     20.01 o   0.50426
  -6  20   2      420.30      419.74     19.45 o   0.48518
  -5  20   2       40.40       52.55     17.76 o   0.46865
  -4  20   2     1774.23     1811.19     26.43 o   0.45494
  -3  20   2      362.48      391.01     20.09 o   0.44432
  -2  20   2     3452.14     3452.53     33.07 o   0.43701
  -1  20   2      401.13      403.62     16.65 o   0.43317
   0  20   2       23.91       35.41     15.03 o   0.43291
   1  20   2       30.10       49.09     17.08 o   0.43622
   2  20   2      713.83      669.30     18.02 o   0.44303
   3  20   2       74.00       58.46     15.16 o   0.45318
   4  20   2     1544.73     1552.11     31.25 o   0.46645
   5  20   2      203.93      172.66     20.82 o   0.48258
  -6 -20  -2     1291.38     1279.04     30.75 o   0.50130
   7  20   2      505.03      502.38     23.27 o   0.52233
   8  20   2     1295.29     1225.89     31.55 o   0.54540
   9  20   2       36.53       44.41     20.75 o   0.57027
  10  20   2      282.31      238.35     21.95 o   0.59670
  11  20   2      168.80      136.28     20.23 o   0.62451
  11 -21  -2       41.13       38.85     23.50 o   0.61606
 -10  21   2       40.45       38.92     18.84 o   0.59011
  -9  21   2      523.29      560.93     22.87 o   0.56571
  -8  21   2      743.02      694.76     22.49 o   0.54308
  -7  21   2       23.14       15.16     21.59 o   0.52245
  -6  21   2      446.95      473.29     24.20 o   0.50406
  -5  21   2      816.60      842.62     24.89 o   0.48817
  -4  21   2      588.21      600.71     31.25 o   0.47503
   3 -21  -2      112.61      108.95     17.88 o   0.46486
  -2  21   2       59.41       86.69     15.85 o   0.45788
  -1  21   2        2.25        2.17     15.19 o   0.45422
   0  21   2      156.96      167.90     15.55 o   0.45397
  -1 -21  -2      188.88      191.79     19.55 o   0.45713
   2  21   2     1102.29     1028.31     20.62 o   0.46363
   3  21   2      271.69      267.02     16.33 o   0.47334
   4  21   2       14.62        3.71     20.09 o   0.48606
   5  21   2       44.36       39.67     19.97 o   0.50156
   6  21   2     1361.61     1322.58     27.02 o   0.51960
   7  21   2      530.89      534.84     23.09 o   0.53992
   8  21   2      103.74      109.73     19.61 o   0.56227
   9  21   2       20.72       21.30     20.02 o   0.58642
  10  21   2      683.52      609.45     23.74 o   0.61216
 -10  22   2        1.52        7.41     18.73 o   0.60648
  -9  22   2        6.86       19.68     18.86 o   0.58277
  -8  22   2      725.37      786.48     23.64 o   0.56083
  -7  22   2       65.51       76.62     22.11 o   0.54088
  -6  22   2      224.17      214.63     23.11 o   0.52314
  -5  22   2        7.79       14.45     20.60 o   0.50784
  -4  22   2      156.64      173.64     28.05 o   0.49522
  -3  22   2      247.62      268.45     18.35 o   0.48548
  -2  22   2     2112.16     2153.78     27.57 o   0.47880
  -1  22   2     1183.97     1122.80     23.19 o   0.47530
   0  22   2     3498.09     3331.20     28.12 o   0.47506
   1  22   2      377.16      313.38     19.13 o   0.47808
   2  22   2       12.85       11.33     17.23 o   0.48430
   3  22   2      513.63      521.35     18.47 o   0.49360
   4  22   2     1569.16     1440.37     27.56 o   0.50581
   5  22   2      238.98      203.07     19.34 o   0.52073
   6  22   2       94.25       76.53     20.24 o   0.53812
   7  22   2      296.59      259.61     21.56 o   0.55776
   8  22   2        2.92       12.72     20.12 o   0.57943
   9  22   2      580.55      536.02     23.69 o   0.60289
  10 -23  -2      124.54      167.17     26.37 o   0.62316
  -9  23   2       16.21       13.86     18.48 o   0.60010
  -8  23   2      452.97      486.09     22.35 o   0.57882
  -7  23   2      126.35      116.51     22.07 o   0.55951
  -6  23   2      106.69       92.87     22.44 o   0.54238
  -5  23   2     1074.07     1081.50     36.64 o   0.52764
  -4  23   2      393.35      374.15     30.68 o   0.51551
  -3  23   2      164.79      162.05     17.86 o   0.50616
  -2  23   2       12.60       12.65     17.11 o   0.49975
  -1  23   2      166.72      176.85     18.00 o   0.49640
   0  23   2       11.96        6.90     17.31 o   0.49617
   1  23   2      117.27       93.15     17.16 o   0.49906
   2  23   2       81.62       70.05     16.99 o   0.50503
   3  23   2        1.39       13.40     15.24 o   0.51395
   4  23   2      869.75      818.55     25.02 o   0.52569
   5  23   2     1823.43     1659.22     25.80 o   0.54006
   6  23   2        1.66        0.00     19.69 o   0.55685
   7  23   2      747.03      739.07     25.29 o   0.57585
   8  23   2      555.07      530.48     23.42 o   0.59686
   9  23   2       42.47       15.06     20.52 o   0.61966
  -9  24   2      903.62      916.17     24.95 o   0.61769
  -8  24   2      337.99      334.81     21.83 o   0.59703
  -7  24   2      425.82      426.73     24.50 o   0.57833
  -6  24   2        1.50        0.00     29.76 o   0.56177
  -5  24   2       89.36       79.49     28.67 o   0.54756
  -4  24   2       20.28       20.80     25.35 o   0.53588
  -3  24   2       60.80       59.04     24.39 o   0.52689
  -2  24   2       72.37       72.05     16.95 o   0.52074
  -1  24   2     1615.34     1597.14     25.90 o   0.51752
   0  24   2      864.94      849.75     22.40 o   0.51730
   1  24   2      764.02      673.49     21.54 o   0.52008
   2  24   2      460.15      381.58     19.31 o   0.52580
   3  24   2     3465.23     3380.50     29.93 o   0.53438
   4  24   2        0.78       17.78     20.86 o   0.54568
   5  24   2      185.10      189.28     20.12 o   0.55953
   6  24   2       45.01       45.51     19.22 o   0.57575
  -7 -24  -2     1499.20     1634.34     34.11 o   0.59415
   8  24   2       10.34       19.74     20.17 o   0.61454
  -8  25   2        2.32       12.98     19.20 o   0.61545
  -7  25   2     1401.74     1586.28     38.66 o   0.59732
  -6  25   2       25.23       15.50     28.77 o   0.58131
  -5  25   2      892.02      921.47     36.58 o   0.56758
  -4  25   2       58.84       34.42     25.50 o   0.55632
  -3  25   2      190.99      116.58     24.90 o   0.54766
  -2  25   2       37.66       21.27     16.88 o   0.54175
  -1  25   2      371.73      348.28     19.01 o   0.53866
   0  25   2       80.01       52.46     17.96 o   0.53845
   1  25   2      665.06      700.33     21.96 o   0.54112
   2  25   2      281.63      245.98     19.03 o   0.54662
   3  25   2       43.07       56.43     17.69 o   0.55488
   4  25   2       76.71       61.52     21.13 o   0.56577
  -5 -25  -2     5543.76     5764.40     50.39 o   0.57914
   6  25   2       55.62       47.88     21.42 o   0.59483
   7  25   2       54.98       90.96     21.57 o   0.61265
  -7  26   2      497.58      488.33     32.49 o   0.61646
  -6  26   2       16.82       43.33     27.91 o   0.60096
  -5  26   2        1.46        9.26     26.49 o   0.58770
  -4  26   2        8.44       34.67     25.05 o   0.57682
  -3  26   2      181.86      222.30     26.31 o   0.56848
  -2  26   2       22.66       20.35     23.53 o   0.56279
  -1  26   2       39.07       53.78     17.37 o   0.55982
   0  26   2       59.55       80.55     18.04 o   0.55961
   1  26   2      283.04      292.83     19.92 o   0.56218
   2  26   2      240.99      221.42     18.59 o   0.56748
   3  26   2     1366.82     1237.19     30.80 o   0.57544
   4  26   2      509.99      452.47     26.92 o   0.58594
   5  26   2       29.50       71.03     18.70 o   0.59886
  -6 -26  -2      526.04      707.13     29.10 o   0.61405
  -6  27   2      377.75      415.64     31.27 o   0.62073
  -5  27   2       46.30       76.90     26.77 o   0.60789
  -4  27   2      120.39       72.96     32.27 o   0.59739
  -3  27   2       20.46       14.33     23.98 o   0.58934
  -2  27   2      492.22      424.66     25.46 o   0.58385
  -1  27   2       37.41       50.77     17.20 o   0.58098
   0  27   2      629.94      583.62     21.54 o   0.58079
   1  27   2      772.63      803.69     22.88 o   0.58326
   2  27   2        6.67       21.20     17.24 o   0.58837
   3  27   2        0.62        0.00     24.01 o   0.59605
   4  27   2      497.65      413.54     32.40 o   0.60620
   5  27   2     1102.43     1182.40     27.98 o   0.61870
  -4  28   2       17.29       23.52     25.83 o   0.61801
  -3  28   2      310.44      344.41     27.17 o   0.61023
  -2  28   2      146.95      142.02     23.90 o   0.60493
  -1  28   2        5.51        8.10     22.11 o   0.60216
   0  28   2      131.93      105.83     18.64 o   0.60197
   1  28   2       83.61       89.96     18.61 o   0.60436
   2  28   2     1416.02     1376.60     31.65 o   0.60929
   3  28   2        9.08        5.21     22.61 o   0.61671
  -1  29   2      151.95      113.68     22.91 o   0.62336
   0  29   2      659.52      675.42     22.22 o   0.62317
 -15   0   3      140.47      106.76     23.55 o   0.57568
 -13   0   3       14.98        7.43     21.43 o   0.49836
 -11   0   3      578.19      455.85     27.27 o   0.42161
  -9   0   3     1546.81     1503.78     17.78 o   0.34579
  -7   0   3     8235.29     8080.53     28.76 o   0.27171
  -5   0   3     4634.92     4579.03     20.01 o   0.20126
  -3   0   3     7544.22     6961.42     14.55 o   0.14007
  -1   0   3     4415.12     3075.37      7.77 o   0.10566
   1   0   3      424.22       30.08      4.33 o   0.12305
   3   0   3      143.86      419.64      6.65 o   0.17762
   5   0   3      961.04      751.34     27.99 o   0.24574
   7   0   3      508.32      546.40     16.64 o   0.31884
   9   0   3     9888.83    10030.42     64.14 o   0.39415
  11   0   3     2082.60     2348.17     43.23 o   0.47063
  13   0   3     1145.56     1272.22     40.27 o   0.54777
 -16   1   3      672.47      644.54     22.18 o   0.61485
 -15   1   3      929.60      916.92     21.79 o   0.57608
 -14   1   3      622.18      568.78     17.99 o   0.53739
 -13   1   3        7.89        1.65     15.49 o   0.49882
 -12   1   3       30.16       15.69     16.49 o   0.46039
 -11   1   3      152.14      136.55     12.62 o   0.42215
 -10   1   3       24.42       32.17      8.55 o   0.38414
  -9   1   3     1965.52     1855.69     12.87 o   0.34645
  -8   1   3       41.29       32.45      7.13 o   0.30919
  -7   1   3     2264.85     2136.99     12.32 o   0.27254
  -6   1   3     2847.85     3237.54     11.84 o   0.23678
  -5   1   3    10244.96    10333.05     15.81 o   0.20239
  -4   1   3      532.87      435.80      3.86 o   0.17019
  -3   1   3    24607.10    25568.82     19.88 o   0.14169
  -2   1   3     1899.82     1025.66      5.56 o   0.11956
  -1   1   3     7548.36     7459.25     10.80 o   0.10780
   0  -1  -3    13780.82    24071.41     21.99 o   0.10979
   1   1   3       29.24      101.54      5.43 o   0.12488
   2   1   3     1939.58     2006.76      6.23 o   0.14915
   3   1   3    13482.92    13628.52     18.98 o   0.17889
   4   1   3      219.41      234.69      7.77 o   0.21182
   5   1   3      206.13      183.32      9.63 o   0.24666
   6   1   3      121.87       93.64      9.09 o   0.28271
   7   1   3     3073.15     2851.23     20.55 o   0.31955
   8   1   3       73.70      107.55     14.00 o   0.35694
  -9  -1  -3      671.24      788.79     27.32 o   0.39473
  10   1   3      650.74      634.58     23.08 o   0.43281
  11   1   3     5055.49     4982.91     30.09 o   0.47111
  12   1   3      146.06      122.13     14.37 o   0.50958
  13   1   3       24.97       38.52     22.28 o   0.54819
  14   1   3      112.62      107.39     22.39 o   0.58690
 -16   2   3      156.69      168.37     18.09 o   0.61597
 -15   2   3      140.52       91.72     17.24 o   0.57726
 -14   2   3       71.46       63.63     18.58 o   0.53866
 -13   2   3       10.45        4.24     16.59 o   0.50019
 -12   2   3       69.21       62.59     15.83 o   0.46187
 -11   2   3      805.12      806.73     15.52 o   0.42376
 -10   2   3        2.88        1.79      8.37 o   0.38592
  -9   2   3     1358.62     1410.89     11.74 o   0.34842
  -8   2   3       54.34       53.45      6.78 o   0.31140
  -7   2   3     8449.21     8613.65     17.38 o   0.27504
  -6   2   3     5662.57     4965.96     12.76 o   0.23965
  -5   2   3     5292.53     5523.55     11.36 o   0.20574
  -4   2   3     9345.14    10487.47     11.83 o   0.17416
  -3   2   3      773.65     1106.25      4.71 o   0.14643
  -2   2   3    24231.66    23722.80     22.94 o   0.12514
  -1   2   3     4989.68     6352.62      9.59 o   0.11396
   0   2   3     4959.08     5852.57     10.46 o   0.11585
   1   2   3    26564.69    31512.92     29.36 o   0.13024
   2   2   3      134.55      310.56      6.42 o   0.15366
   3   2   3     1334.08     1218.00      8.70 o   0.18267
   4   2   3      193.18      196.73     10.73 o   0.21502
   5   2   3      824.43      822.43     14.79 o   0.24942
   6   2   3      485.70      443.27     13.57 o   0.28511
   7   2   3      139.44      129.16     12.46 o   0.32168
   8   2   3     1821.10     1678.49     19.10 o   0.35885
   9   2   3     4364.02     4495.12     24.49 o   0.39646
  10   2   3      894.64      983.70     16.27 o   0.43439
  11   2   3       88.94      170.73     13.96 o   0.47256
 -12  -2  -3       97.49      108.84     20.79 o   0.51092
  13   2   3      515.24      535.18     22.08 o   0.54943
  14   2   3        5.24       10.35     21.52 o   0.58806
  16  -3  -3      608.58      564.90     23.05 o   0.61781
 -15   3   3      296.24      325.99     20.83 o   0.57923
 -14   3   3      855.76      825.57     22.70 o   0.54077
 -13   3   3     1255.01     1174.95     23.36 o   0.50246
 -12   3   3      932.01      871.64     21.60 o   0.46433
 -11   3   3      515.69      443.35     15.46 o   0.42644
 -10   3   3      156.33      130.91     11.53 o   0.38886
  -9   3   3       31.84       30.59      7.28 o   0.35167
  -8   3   3     4649.61     4399.63     13.42 o   0.31503
  -7   3   3      227.18      283.92      5.47 o   0.27915
  -6   3   3     5199.85     5460.21     11.92 o   0.24436
  -5   3   3      876.94      877.14      9.26 o   0.21120
  -4   3   3    12599.67    12596.74     16.25 o   0.18058
  -3   3   3      248.67      396.43      4.12 o   0.15401
  -2   3   3     4715.56     5279.01     10.21 o   0.13394
  -1   3   3      575.09      499.57      3.83 o   0.12355
   0   3   3      741.67     1967.30      7.39 o   0.12530
   1   3   3     5080.04     4519.75     17.51 o   0.13871
  -2  -3  -3     5581.95     5189.77     22.77 o   0.16091
   3   3   3     1599.95     1673.40      8.21 o   0.18881
   4   3   3     1208.09     1282.84     12.02 o   0.22026
   5   3   3     1823.92     1716.80     13.97 o   0.25394
   6   3   3     4438.45     4283.79     19.39 o   0.28908
   7   3   3        7.45       16.09     10.20 o   0.32520
   8   3   3      920.01      947.72     14.56 o   0.36201
   9   3   3      832.73      820.65     14.57 o   0.39932
  10   3   3     3941.06     3716.17     22.96 o   0.43700
  11   3   3     3769.44     3732.02     23.90 o   0.47496
  12   3   3      465.77      501.67     18.87 o   0.51314
  13   3   3      966.87      985.89     23.71 o   0.55150
  14   3   3       54.48       69.16     22.09 o   0.59000
  16  -4  -3      108.60       87.41     23.58 o   0.62039
 -15   4   3      947.12      896.20     23.41 o   0.58198
 -14   4   3       83.92       74.51     18.45 o   0.54371
 -13   4   3      351.29      301.65     19.69 o   0.50562
 -12   4   3       15.83       19.02     13.70 o   0.46776
 -11   4   3        1.40        9.29     12.81 o   0.43017
 -10   4   3      460.81      414.97     12.86 o   0.39294
  -9   4   3     3691.54     3711.18     15.17 o   0.35618
  -8   4   3     2509.33     2435.70     11.79 o   0.32005
  -7   4   3        0.76        7.23      3.92 o   0.28481
  -6   4   3     1009.58      732.84     11.51 o   0.25080
  -5   4   3      121.84       69.72      7.94 o   0.21862
  -4   4   3      417.35      565.75      6.04 o   0.18921
  -3   4   3       44.98      123.86      3.14 o   0.16404
  -2   4   3     2482.08     2123.40      6.79 o   0.14536
  -1   4   3    18899.50    19537.29     18.22 o   0.13585
   0   4   3    46476.49    42403.20     43.88 o   0.13744
   1   4   3    20448.50    19303.83     22.41 o   0.14977
  -2  -4  -3     7043.64     7899.37     18.02 o   0.17053
   3   4   3     4695.18     4809.63     17.52 o   0.19707
   4   4   3     5566.04     5408.63     22.25 o   0.22738
   5   4   3      114.26      132.33     10.14 o   0.26015
   6   4   3     1815.86     1927.25     15.05 o   0.29455
   7   4   3      149.57      147.90     10.65 o   0.33007
   8   4   3      946.56      790.13     13.30 o   0.36639
   9   4   3        5.78       29.75     11.78 o   0.40330
  10   4   3     1293.07     1401.40     17.32 o   0.44064
  11   4   3     1104.43     1141.07     16.80 o   0.47831
  12   4   3      639.14      594.25     20.01 o   0.51624
  13   4   3      124.84      134.87     19.34 o   0.55439
  14   4   3      539.55      557.32     26.11 o   0.59269
  16  -5  -3       52.95        0.02      1.00 o   0.62368
 -15   5   3       49.30       87.59     19.24 o   0.58549
 -14   5   3      781.37      742.29     22.38 o   0.54747
 -13   5   3     1216.28     1184.58     24.11 o   0.50966
 -12   5   3      111.25      107.25     13.52 o   0.47212
 -11   5   3     1326.23     1222.93     17.59 o   0.43491
 -10   5   3     3381.43     3153.34     19.24 o   0.39812
  -9   5   3      101.55      102.68     10.65 o   0.36189
  -8   5   3      819.59      657.03      6.60 o   0.32640
  -7   5   3     2671.47     2732.90     14.63 o   0.29192
  -6   5   3      930.23      815.68     11.55 o   0.25885
  -5   5   3     3442.78     3447.69     14.47 o   0.22781
  -4   5   3    13479.44    13958.62     21.09 o   0.19975
  -3   5   3     1381.93     1560.80      6.00 o   0.17610
  -2   5   3       90.40      200.64      3.67 o   0.15884
  -1   5   3    51887.73    52508.24     43.30 o   0.15018
   0   5   3     2362.82     2078.35      9.77 o   0.15162
   1   5   3     2735.06     3055.10     10.41 o   0.16288
   2   5   3    50165.19    51103.13     58.62 o   0.18216
   3   5   3     5793.88     6235.16     24.99 o   0.20722
  -4  -5  -3     2747.19     3098.26     27.85 o   0.23623
   5   5   3     6049.28     6655.27     23.95 o   0.26791
   6   5   3     4081.83     3896.30     17.83 o   0.30143
   7   5   3     2026.57     1918.46     15.11 o   0.33622
   8   5   3       48.35       38.29     10.85 o   0.37195
   9   5   3      579.49      600.95     13.75 o   0.40835
  10   5   3      555.86      482.91     14.31 o   0.44526
  11   5   3      395.91      399.21     16.15 o   0.48258
  12   5   3     2850.92     2797.42     28.31 o   0.52020
  13   5   3        4.72        4.78     17.37 o   0.55807
  14   5   3      300.59      366.52     24.67 o   0.59614
 -15   6   3       86.09       77.46     19.00 o   0.58975
 -14   6   3      365.79      371.83     20.11 o   0.55203
 -13   6   3      732.71      707.11     19.48 o   0.51456
 -12   6   3      801.86      906.94     16.75 o   0.47740
 -11   6   3     1543.20     1547.94     18.98 o   0.44063
 -10   6   3     1613.74     1669.98     16.34 o   0.40437
  -9   6   3     2064.20     2138.09     16.29 o   0.36875
  -8   6   3    10554.35    10803.87     27.39 o   0.33399
  -7   6   3        4.08       12.55      8.68 o   0.30038
  -6   6   3     3533.80     3413.58     15.58 o   0.26835
  -5   6   3      112.43      251.75     11.70 o   0.23856
  -4   6   3     1447.03     1464.79      9.47 o   0.21192
  -3   6   3     1108.58     1241.82      5.95 o   0.18980
  -2   6   3      504.88      547.40      4.71 o   0.17390
  -1   6   3     6830.87     6869.91     15.05 o   0.16603
   0   6   3     7260.20     6843.68     17.66 o   0.16734
   1   6   3     3159.53     3153.28     13.95 o   0.17760
   2   6   3     5548.04     5445.53     18.16 o   0.19543
   3   6   3        1.30       23.02      7.04 o   0.21898
   4   6   3    16451.67    15817.16     30.17 o   0.24661
   5   6   3       18.12       57.57      9.80 o   0.27711
   6   6   3      788.74      765.06     11.44 o   0.30963
   7   6   3      232.00      269.39     10.77 o   0.34360
   8   6   3      626.74      631.79     13.04 o   0.37862
   9   6   3      336.64      326.85     13.02 o   0.41444
  10   6   3      300.61      338.33     13.40 o   0.45086
  11   6   3        0.54       21.23     16.15 o   0.48774
  12   6   3       77.83      131.00     18.03 o   0.52500
  13   6   3      486.18      421.11     19.44 o   0.56254
  14   6   3      515.56      588.83     19.04 o   0.60033
  15  -7  -3      379.53      419.58     27.06 o   0.59475
 -14   7   3      652.23      667.42     19.79 o   0.55737
 -13   7   3       39.38       35.89     13.83 o   0.52028
 -12   7   3      283.59      294.23     14.75 o   0.48356
 -11   7   3       53.14       69.89     14.47 o   0.44730
 -10   7   3     9124.63     8897.36     33.21 o   0.41162
  -9   7   3     7442.91     7352.31     25.03 o   0.37669
  -8   7   3      632.58      605.51     11.68 o   0.34274
  -7   7   3     2796.56     2951.55     15.44 o   0.31008
  -6   7   3     1262.97     1261.69     11.75 o   0.27917
  -5   7   3     2761.36     3088.81     13.41 o   0.25066
  -4   7   3        6.51       12.13      2.86 o   0.22547
  -3   7   3     1551.77     1832.17      7.33 o   0.20481
  -2   7   3     3243.32     3563.25     10.78 o   0.19017
  -1   7   3     2085.22     2118.55      9.13 o   0.18300
   0   7   3     2074.07     1896.48     13.03 o   0.18419
   1   7   3    16850.98    16294.62     30.28 o   0.19356
   2   7   3    18470.56    17599.15     29.77 o   0.21004
   3   7   3     1264.52     1315.35     14.28 o   0.23211
   4   7   3      168.04      155.34     12.86 o   0.25834
   5   7   3     5348.36     5439.20     20.97 o   0.28760
   6   7   3     4868.93     4910.98     21.60 o   0.31905
   7   7   3     3456.56     3481.57     18.79 o   0.35211
   8   7   3      104.21       77.34     11.04 o   0.38637
   9   7   3     1632.17     1654.57     17.15 o   0.42152
  10   7   3      136.86      153.25     12.76 o   0.45738
  11   7   3     1584.49     1524.36     23.22 o   0.49378
  12   7   3     1207.13     1230.35     25.47 o   0.53061
  13   7   3      121.12      160.50     18.04 o   0.56778
  14   7   3      297.40      309.75     19.14 o   0.60525
  15  -8  -3     1086.34     1035.58     29.76 o   0.60047
 -14   8   3      120.47      110.29     17.02 o   0.56346
 -13   8   3       53.13       65.21     14.14 o   0.52681
 -12   8   3      225.21      266.50     14.65 o   0.49058
 -11   8   3     4046.18     3899.42     25.66 o   0.45488
 -10   8   3        6.64       32.76     13.80 o   0.41984
  -9   8   3       80.26      108.33     11.60 o   0.38566
  -8   8   3     3732.60     3725.19     19.74 o   0.35257
  -7   8   3       60.36       40.49      9.16 o   0.32091
  -6   8   3        9.54       10.35      8.44 o   0.29116
  -5   8   3      191.49      250.51      8.39 o   0.26394
  -4   8   3      197.21      229.81      4.74 o   0.24014
  -3   8   3      600.41      653.74      6.34 o   0.22086
  -2   8   3       61.95       72.85      5.53 o   0.20736
  -1   8   3     3313.08     3380.87      9.52 o   0.20081
   0   8   3     3362.05     3102.54     20.29 o   0.20189
   1   8   3     1013.83     1119.20     13.06 o   0.21048
   2   8   3     3125.08     2968.97     22.13 o   0.22572
   3   8   3     6768.57     6544.67     23.88 o   0.24639
  -4  -8  -3     5177.93     4851.06     25.83 o   0.27124
  -5  -8  -3      291.37      292.06     14.16 o   0.29924
   6   8   3      809.77      815.48     12.79 o   0.32959
   7   8   3     2165.05     2188.30     18.01 o   0.36169
   8   8   3      850.54      835.28     13.96 o   0.39511
   9   8   3       42.53       27.37     11.77 o   0.42956
  10   8   3      188.45      169.05     16.82 o   0.46479
  11   8   3       61.49       43.75     16.81 o   0.50065
  12   8   3        3.41       42.20     18.13 o   0.53701
  13   8   3      916.70      888.83     21.59 o   0.57377
  14   8   3       52.29       39.27     17.77 o   0.61087
  15  -9  -3      868.82      861.62     25.04 o   0.60689
 -14   9   3      275.80      253.49     17.08 o   0.57030
 -13   9   3     1188.24     1154.53     19.14 o   0.53411
 -12   9   3       71.79       82.22     13.98 o   0.49841
 -11   9   3      505.43      532.65     16.33 o   0.46331
 -10   9   3        0.35        7.85     13.57 o   0.42897
  -9   9   3     3746.03     3458.71     19.58 o   0.39557
  -8   9   3      256.51      304.57     10.86 o   0.36339
  -7   9   3      316.62      284.90      9.98 o   0.33276
  -6   9   3       10.11       33.52      8.24 o   0.30417
  -5   9   3       14.62        3.39      3.69 o   0.27823
  -4   9   3      104.46      123.58      5.07 o   0.25576
  -3   9   3      215.83      374.62      7.16 o   0.23775
  -2   9   3     2021.82     2056.54     10.65 o   0.22527
  -1   9   3      432.77      627.47      5.48 o   0.21925
   0   9   3     1794.33     1880.47     12.87 o   0.22024
   1   9   3    39385.95    39939.82     58.15 o   0.22814
   2   9   3       84.83      113.79     15.75 o   0.24227
  -3  -9  -3     2562.29     2614.24     26.27 o   0.26164
  -4  -9  -3      827.65      863.35     14.92 o   0.28517
  -5  -9  -3     2272.15     2018.20     20.21 o   0.31192
   6   9   3     1149.07     1017.84     16.56 o   0.34114
   7   9   3     1706.17     1720.77     16.85 o   0.37224
   8   9   3      402.35      410.77     13.85 o   0.40479
   9   9   3      661.44      621.92     13.96 o   0.43848
  10   9   3       42.31       42.13     16.40 o   0.47305
  11   9   3     1447.55     1335.03     22.73 o   0.50833
  12   9   3      194.35      205.70     18.11 o   0.54417
  13   9   3      902.57      897.03     21.95 o   0.58048
  14   9   3        8.85        2.86     16.83 o   0.61717
  15 -10  -3      998.22     1014.65     25.52 o   0.61398
  14 -10  -3       21.76       15.34     19.37 o   0.57784
 -13  10   3      532.55      533.72     16.86 o   0.54215
 -12  10   3       83.45      104.56     14.54 o   0.50702
 -11  10   3     4726.51     4803.10     28.30 o   0.47256
 -10  10   3       61.78       61.92     14.02 o   0.43894
  -9  10   3      114.73      109.04     13.88 o   0.40637
  -8  10   3       37.87       19.95     10.20 o   0.37511
  -7  10   3     7611.42     7388.93     23.24 o   0.34552
  -6  10   3       18.46        8.95      7.94 o   0.31808
  -5  10   3     1269.97     1278.64      7.15 o   0.29338
  -4  10   3      143.60      168.77      6.39 o   0.27216
  -3  10   3      250.91      278.04      7.41 o   0.25531
  -2  10   3       68.46       86.93      7.57 o   0.24372
  -1  10   3       38.32       15.97      5.63 o   0.23818
   0  10   3     7772.07     8002.02     22.90 o   0.23909
   1  10   3      637.44      783.35     24.26 o   0.24638
   2  10   3     5361.65     5882.92     31.48 o   0.25953
  -3 -10  -3     2349.56     1953.65     25.20 o   0.27769
   4  10   3       22.90       28.77     14.67 o   0.29996
   5  10   3      937.66      783.45     18.27 o   0.32550
  -6 -10  -3     4087.95     3973.90     28.05 o   0.35360
   7  10   3       39.60       70.80     13.76 o   0.38369
   8  10   3     1520.04     1610.09     16.31 o   0.41535
   9  10   3        7.29        3.65     11.55 o   0.44824
  10  10   3      123.57      120.46     16.90 o   0.48211
  11  10   3      643.06      658.72     20.36 o   0.51677
  12  10   3       26.01       12.18     17.37 o   0.55207
  13  10   3       17.87       20.74     17.01 o   0.58789
  14  10   3       48.79       79.40     19.62 o   0.62415
  15 -11  -3       11.63       12.02     19.76 o   0.62172
  14 -11  -3      367.64      346.48     18.35 o   0.58606
 -13  11   3       13.34        9.58     14.55 o   0.55091
 -12  11   3       30.23       58.31     14.54 o   0.51637
 -11  11   3       23.17       32.96     14.07 o   0.48258
 -10  11   3     3569.18     3350.85     24.37 o   0.44971
  -9  11   3     1767.25     1647.43     19.06 o   0.41798
  -8  11   3      111.04       98.46     10.78 o   0.38765
  -7  11   3      243.49      220.95     11.10 o   0.35910
  -6  11   3      281.40      316.52      9.19 o   0.33278
  -5  11   3       45.74       31.23      4.23 o   0.30925
  -4  11   3        9.63       10.66      5.72 o   0.28921
  -3  11   3      943.15     1282.21      8.89 o   0.27341
  -2  11   3     6410.92     6779.64     14.99 o   0.26262
  -1  11   3       35.45       47.95      5.17 o   0.25748
   0  11   3        3.84       42.69      9.10 o   0.25832
   1  11   3     2360.53     2253.75     18.08 o   0.26509
   2  11   3      925.96      768.93     19.34 o   0.27735
   3  11   3       47.53       28.29     14.98 o   0.29441
   4  11   3       53.23       42.43     14.67 o   0.31551
   5  11   3     1451.81     1371.17     21.25 o   0.33988
   6  11   3     3257.60     3168.57     27.81 o   0.36688
   7  11   3     3656.42     3579.12     30.23 o   0.39596
   8  11   3      418.10      351.86     20.37 o   0.42671
   9  11   3        0.37        0.00     19.19 o   0.45879
  10  11   3      226.65      192.85     20.37 o   0.49194
  11  11   3      899.08      872.74     25.15 o   0.52595
  12  11   3        2.13        1.99     19.83 o   0.56067
  13  11   3      328.39      304.36     21.53 o   0.59597
  14 -12  -3      255.30      208.03     18.01 o   0.59493
 -13  12   3      456.21      374.20     17.70 o   0.56034
 -12  12   3      771.70      743.42     17.78 o   0.52642
 -11  12   3       84.39       98.51     14.01 o   0.49332
 -10  12   3      105.29      104.53     14.68 o   0.46122
  -9  12   3      515.63      485.08     15.36 o   0.43033
  -8  12   3     5328.27     5239.31     24.20 o   0.40094
  -7  12   3     2063.97     1998.69     13.88 o   0.37341
  -6  12   3      708.12      688.07     10.86 o   0.34817
  -5  12   3     3739.07     3576.09     14.07 o   0.32576
  -4  12   3        7.48       21.42      5.74 o   0.30679
  -3  12   3     1162.61     1107.07      8.30 o   0.29194
  -2  12   3      362.47      301.68      7.07 o   0.28187
  -1  12   3        6.12       20.63      4.07 o   0.27708
   0  12   3      628.47      584.25      8.63 o   0.27787
   1  12   3     2880.08     3435.46     20.94 o   0.28417
   2  12   3      678.12      625.54      8.50 o   0.29564
   3  12   3      129.73       97.71     15.54 o   0.31170
   4  12   3     2983.17     2772.02     24.94 o   0.33170
   5  12   3     4108.65     3764.24     28.42 o   0.35496
   6  12   3      356.13      326.17     18.99 o   0.38089
   7  12   3       14.69       12.62     18.64 o   0.40898
   8  12   3      620.20      565.59     21.40 o   0.43882
   9  12   3      388.34      400.71     21.51 o   0.47007
  10  12   3      649.61      617.78     22.97 o   0.50247
  11  12   3       20.25       14.58     20.01 o   0.53582
  12  12   3        9.52        0.00     20.51 o   0.56994
  13  12   3        1.75       10.29     19.77 o   0.60470
  14 -13  -3      290.81      290.50     18.44 o   0.60443
  13 -13  -3       31.46       19.34     16.53 o   0.57041
 -12  13   3      165.02      182.83     15.65 o   0.53713
 -11  13   3       11.03       18.33     13.91 o   0.50473
 -10  13   3      533.13      492.93     15.86 o   0.47340
  -9  13   3      187.85      162.78     14.04 o   0.44337
  -8  13   3      123.87      116.02     12.25 o   0.41491
  -7  13   3      679.16      703.58     11.58 o   0.38836
  -6  13   3      182.19      166.54      9.43 o   0.36416
  -5  13   3      311.00      274.09      7.23 o   0.34280
  -4  13   3      464.53      441.86      7.21 o   0.32482
  -3  13   3      110.80      127.45      6.12 o   0.31084
  -2  13   3     1064.39     1077.32      8.36 o   0.30140
  -1  13   3     3862.83     3850.28     10.31 o   0.29693
   0  13   3     4652.43     4965.16     14.22 o   0.29766
   1  13   3      918.43      930.56     14.52 o   0.30355
   2  13   3     1646.39     1448.10     11.68 o   0.31431
   3  13   3     2455.68     2414.16     23.84 o   0.32947
   4  13   3     1700.53     1567.64     22.37 o   0.34845
   5  13   3      396.09      413.02     19.28 o   0.37066
   6  13   3     2166.73     2116.46     26.13 o   0.39556
   7  13   3      588.39      534.23     20.90 o   0.42268
   8  13   3      856.34      853.94     22.86 o   0.45161
   9  13   3      649.80      540.61     23.00 o   0.48204
  10  13   3      122.81      104.25     21.52 o   0.51368
  11  13   3      480.49      468.53     23.12 o   0.54634
  12  13   3      100.76       79.73     19.81 o   0.57984
  13  13   3       71.65       53.69     20.26 o   0.61405
  14 -14  -3      314.88      282.48     18.44 o   0.61452
  13 -14  -3       13.08       12.74     17.11 o   0.58109
 -12  14   3     1975.37     1982.63     22.49 o   0.54846
 -11  14   3       78.23       61.69     14.04 o   0.51678
 -10  14   3       49.45       41.40     14.13 o   0.48622
  -9  14   3       99.35      102.56     14.67 o   0.45703
  -8  14   3      392.50      390.10     13.76 o   0.42948
  -7  14   3     2292.68     2229.74     19.85 o   0.40389
  -6  14   3     1112.68     1074.32     12.07 o   0.38068
  -5  14   3      200.71      194.75      7.40 o   0.36029
  -4  14   3      302.39      367.93      7.13 o   0.34324
  -3  14   3     5099.84     5150.68     15.08 o   0.33004
  -2  14   3     2668.75     2538.75     11.07 o   0.32116
  -1  14   3      108.95      140.53      6.16 o   0.31697
   0  14   3      356.97      362.83      5.19 o   0.31765
   1  14   3      357.29      314.08      4.98 o   0.32318
   2  14   3      422.73      375.09      9.07 o   0.33331
   3  14   3     1141.94     1059.63     24.50 o   0.34764
   4  14   3     2609.26     2556.99     26.25 o   0.36567
   5  14   3     1250.42     1293.64     22.87 o   0.38690
   6  14   3      932.26      964.58     23.11 o   0.41082
   7  14   3      200.04      181.66     19.80 o   0.43699
   8  14   3     1168.52     1071.25     24.43 o   0.46503
   9  14   3      270.85      247.34     21.60 o   0.49463
  10  14   3     1172.81     1071.78     26.01 o   0.52552
  11  14   3      378.34      315.38     22.18 o   0.55749
  12  14   3      275.37      240.56     22.50 o   0.59036
  13  14   3       36.71       18.47     20.79 o   0.62399
  13 -15  -3      135.81      178.20     17.79 o   0.59235
 -12  15   3       66.21       85.11     14.91 o   0.56038
 -11  15   3        5.47        4.57     15.74 o   0.52941
 -10  15   3      816.26      783.33     15.14 o   0.49963
  -9  15   3      427.66      418.19     13.16 o   0.47127
  -8  15   3     2954.93     2995.29     21.68 o   0.44459
  -7  15   3      555.17      536.05     14.64 o   0.41993
  -6  15   3      131.76      111.10     11.95 o   0.39765
  -5  15   3      220.26      241.13      7.57 o   0.37819
  -4  15   3    10492.99    10732.59     21.20 o   0.36198
  -3  15   3     1092.46     1162.94      8.86 o   0.34948
  -2  15   3       16.52       51.75      5.95 o   0.34111
  -1  15   3     2048.49     2141.24     10.99 o   0.33717
   0  15   3     1935.19     1852.62     10.54 o   0.33781
   1  15   3       34.69       36.09      7.55 o   0.34301
   2  15   3     2614.93     2500.67     22.19 o   0.35257
   3  15   3     1081.96     1103.66     26.15 o   0.36615
   4  15   3     1012.82      976.94     21.88 o   0.38332
   5  15   3       92.56       86.14     19.63 o   0.40361
   6  15   3     2897.59     2833.23     29.49 o   0.42660
   7  15   3        3.78        5.29     18.93 o   0.45186
   8  15   3     1716.74     1809.25     28.36 o   0.47903
   9  15   3       59.73       32.00     20.90 o   0.50781
 -10 -15  -3      801.51      803.44     29.03 o   0.53795
  11  15   3       75.52       54.94     20.82 o   0.56922
  12  15   3      121.55      124.57     21.21 o   0.60144
  13 -16  -3       68.85       52.28     19.17 o   0.60416
  12 -16  -3      313.98      332.22     20.91 o   0.57284
 -11  16   3       19.60        6.66     13.61 o   0.54258
 -10  16   3     1072.88     1066.31     16.42 o   0.51357
  -9  16   3      315.52      261.79     12.76 o   0.48602
  -8  16   3       10.18        6.48     12.21 o   0.46020
  -7  16   3     1690.98     1652.38     18.42 o   0.43642
  -6  16   3     3221.15     3225.65     21.27 o   0.41503
  -5  16   3       35.78       43.81      8.27 o   0.39642
  -4  16   3      511.85      561.35      8.79 o   0.38099
  -3  16   3     6014.56     6492.68     21.98 o   0.36914
  -2  16   3     9903.54     9839.70     27.09 o   0.36122
  -1  16   3     1011.36      943.46      9.95 o   0.35750
   0  16   3      275.13      340.88      7.64 o   0.35811
   1  16   3       12.74       22.57      8.04 o   0.36302
   2  16   3      612.25      607.61     18.03 o   0.37207
   3  16   3      453.99      403.49     19.92 o   0.38495
   4  16   3      724.02      741.85     22.01 o   0.40132
   5  16   3       33.34       35.07     18.56 o   0.42075
  -6 -16  -3     1216.49     1142.69     28.08 o   0.44284
   7  16   3      331.62      326.62     21.32 o   0.46722
   8  16   3     3975.56     3809.89     35.29 o   0.49355
   9  16   3      651.60      616.69     24.28 o   0.52154
  10  16   3     1755.10     1683.58     32.57 o   0.55092
  11  16   3      135.88      141.56     20.68 o   0.58149
  12  16   3      556.52      538.99     23.99 o   0.61307
  13 -17  -3      886.23      863.00     24.57 o   0.61648
  12 -17  -3       13.89        8.49     18.55 o   0.58582
 -11  17   3        3.71        2.58     15.59 o   0.55627
 -10  17   3      122.04      113.06     15.89 o   0.52800
  -9  17   3     2481.40     2543.94     25.69 o   0.50125
  -8  17   3      248.11      210.45     21.33 o   0.47626
  -7  17   3      875.82      858.81     24.04 o   0.45332
  -6  17   3      283.23      242.92     23.22 o   0.43277
  -5  17   3     8271.76     8341.54     55.73 o   0.41495
  -4  17   3     1781.93     1733.64     20.34 o   0.40023
  -3  17   3     1700.97     1654.35     22.02 o   0.38897
  -2  17   3      473.39      479.20     17.54 o   0.38147
  -1  17   3      402.87      408.77     17.55 o   0.37795
   0  17   3     2862.55     2725.78     22.06 o   0.37852
   1  17   3      145.61      113.10     13.61 o   0.38317
   2  17   3     1332.66     1331.12     20.10 o   0.39175
  -3 -17  -3      147.15      119.44     21.86 o   0.40401
   4  17   3     1455.31     1359.18     24.51 o   0.41963
   5  17   3        9.19       20.72     19.47 o   0.43825
   6  17   3     1823.79     1791.90     27.79 o   0.45951
   7  17   3     1832.73     1734.40     27.95 o   0.48305
   8  17   3     1261.10     1274.86     27.33 o   0.50856
   9  17   3       56.25       89.06     22.38 o   0.53576
  10  17   3      288.94      301.76     22.44 o   0.56440
 -11 -17  -3     1161.43     1196.61     31.49 o   0.59428
  12 -18  -3       92.07       91.08     19.18 o   0.59928
  11 -18  -3        9.00       16.76     19.01 o   0.57042
 -10  18   3      479.93      440.82     17.82 o   0.54290
  -9  18   3     2166.92     2109.75     28.57 o   0.51691
  -8  18   3      414.91      373.49     19.57 o   0.49272
  -7  18   3      294.35      279.48     20.33 o   0.47058
  -6  18   3     2573.51     2574.90     26.44 o   0.45082
  -5  18   3     1004.61      927.37     23.56 o   0.43374
  -4  18   3        4.53        3.31     13.82 o   0.41968
  -3  18   3     6611.35     6587.75     40.79 o   0.40896
   2 -18  -3        8.39       18.06     16.85 o   0.40183
  -1  18   3     4164.44     4021.85     30.61 o   0.39848
   0  18   3        1.50       11.93     16.02 o   0.39903
   1  18   3       32.79       22.95     13.78 o   0.40344
   2  18   3       22.23        8.77     14.57 o   0.41160
   3  18   3       26.27       10.67     14.31 o   0.42329
   4  18   3      610.80      579.11     22.07 o   0.43822
   5  18   3      915.75      852.96     23.92 o   0.45608
  -6 -18  -3      329.55      267.49     24.95 o   0.47654
   7  18   3      600.59      576.29     22.71 o   0.49928
   8  18   3      180.09      150.66     21.26 o   0.52400
  -9 -18  -3     3277.09     3186.76     41.28 o   0.55044
  10  18   3        9.75       15.40     20.08 o   0.57836
  11  18   3      151.51      196.56     22.16 o   0.60755
  12 -19  -3       33.18       28.47     19.16 o   0.61318
  11 -19  -3       60.56       55.27     19.14 o   0.58501
 -10  19   3      637.41      627.61     19.45 o   0.55821
  -9  19   3      860.67      877.58     23.23 o   0.53297
  -8  19   3      396.27      426.96     20.07 o   0.50954
  -7  19   3       87.78       61.93     19.72 o   0.48817
  -6  19   3       39.35       51.28     17.65 o   0.46914
  -5  19   3      313.72      308.63     18.57 o   0.45276
  -4  19   3     2616.70     2713.09     29.28 o   0.43931
  -3  19   3     3941.69     3958.26     30.88 o   0.42907
  -2  19   3       47.78       41.92     15.62 o   0.42228
  -1  19   3      127.59      143.16     15.75 o   0.41910
   0  19   3        0.63       12.69     15.06 o   0.41962
   1  19   3       75.28       94.44     14.04 o   0.42382
   2  19   3      942.53      895.44     18.80 o   0.43160
   3  19   3       75.14       97.09     15.00 o   0.44276
   4  19   3      350.62      277.97     18.72 o   0.45705
   5  19   3      674.60      601.48     23.36 o   0.47421
   6  19   3      126.26      121.84     21.21 o   0.49391
   7  19   3     3910.68     3549.63     40.18 o   0.51589
   8  19   3       64.07       51.11     20.52 o   0.53985
   9  19   3       14.61       52.45     21.94 o   0.56555
  10  19   3       49.44       54.67     20.42 o   0.59275
  11  19   3     1642.25     1577.71     29.34 o   0.62127
  11 -20  -3      299.34      299.68     25.39 o   0.60001
 -10  20   3      226.02      219.70     19.33 o   0.57390
  -9  20   3       34.05       31.01     19.03 o   0.54939
  -8  20   3      543.58      592.05     21.38 o   0.52669
  -7  20   3      244.82      284.62     17.73 o   0.50604
  -6  20   3       90.38       83.83     17.49 o   0.48771
  -5  20   3     1386.43     1493.18     31.02 o   0.47197
  -4  20   3      382.29      389.60     26.90 o   0.45909
  -3  20   3     4277.46     4295.65     32.19 o   0.44930
  -2  20   3        6.63       28.44     15.60 o   0.44282
  -1  20   3       53.72       37.93     15.03 o   0.43979
   0  20   3      746.76      701.98     18.22 o   0.44029
   1  20   3       57.91       70.47     14.39 o   0.44429
   2  20   3     3724.33     3568.38     27.94 o   0.45171
   3  20   3       73.20       72.49     15.45 o   0.46239
   4  20   3        2.71        4.62     18.00 o   0.47610
   5  20   3     1774.99     1715.40     27.71 o   0.49259
   6  20   3      394.17      404.31     21.96 o   0.51159
   7  20   3      507.02      477.40     23.87 o   0.53283
   8  20   3      177.67      129.41     21.90 o   0.55606
   9  20   3     1508.20     1339.01     27.64 o   0.58104
  10  20   3        1.75       13.71     20.08 o   0.60756
  11 -21  -3        8.81       20.43     24.30 o   0.61538
  10 -21  -3        7.24        4.74     24.19 o   0.58995
  -9  21   3      825.38      901.81     23.35 o   0.56613
  -8  21   3     1178.40     1236.24     24.60 o   0.54413
  -7  21   3      487.76      474.41     23.17 o   0.52417
  -6  21   3      574.64      573.59     20.40 o   0.50650
  -5  21   3      231.60      218.54     24.03 o   0.49137
  -4  21   3     3170.86     3272.44     39.20 o   0.47900
  -3  21   3     1696.30     1717.44     24.15 o   0.46963
  -2  21   3       39.42       50.07     16.15 o   0.46344
  -1  21   3       76.28       65.11     16.31 o   0.46054
   0  21   3      326.50      242.29     16.94 o   0.46101
   1  21   3      346.00      348.75     19.49 o   0.46484
   2  21   3        6.39       65.97     16.54 o   0.47194
   3  21   3      237.17      171.81     15.92 o   0.48216
   4  21   3      106.12       64.45     18.45 o   0.49533
   5  21   3       52.99       21.56     17.87 o   0.51120
   6  21   3      215.66      229.46     22.29 o   0.52953
   7  21   3        5.04       32.44     20.52 o   0.55008
   8  21   3      199.50      200.13     21.31 o   0.57261
   9  21   3       28.74       15.55     20.31 o   0.59690
  10  21   3        1.28        4.24     21.16 o   0.62274
  10 -22  -3      135.31      102.17     23.49 o   0.60633
  -9  22   3      836.87      819.14     22.88 o   0.58318
  -8  22   3       44.45       56.13     18.80 o   0.56185
  -7  22   3      796.37      735.17     25.06 o   0.54254
  -6  22   3      571.64      600.11     24.92 o   0.52549
  -5  22   3       79.07       93.84     27.53 o   0.51091
  -4  22   3      738.98      763.69     33.01 o   0.49904
  -3  22   3      517.75      448.79     18.66 o   0.49005
  -2  22   3      224.40      185.70     16.52 o   0.48411
  -1  22   3     2582.03     2408.44     28.98 o   0.48134
   0  22   3      125.57      129.92     16.44 o   0.48179
   1  22   3       62.22      100.74     17.87 o   0.48546
   2  22   3       37.85       18.29     15.79 o   0.49226
   3  22   3     1243.01     1301.57     21.70 o   0.50207
   4  22   3      280.76      267.41     18.83 o   0.51472
   5  22   3       14.76       10.92     17.78 o   0.53001
   6  22   3        3.18        3.23     20.95 o   0.54772
   7  22   3        2.35        7.20     20.14 o   0.56761
   8  22   3       21.64        9.81     20.91 o   0.58947
   9  22   3        2.52        8.47     20.14 o   0.61309
  10 -23  -3     1113.46     1110.88     38.76 o   0.62301
   9 -23  -3      289.36      289.41     26.53 o   0.60050
  -8  23   3       20.96       24.08     18.06 o   0.57981
  -7  23   3      177.82      171.01     21.20 o   0.56112
  -6  23   3      149.30       95.80     30.51 o   0.54465
  -5  23   3      292.71      302.55     29.21 o   0.53060
  -4  23   3     1015.73     1028.09     35.15 o   0.51917
  -3  23   3       98.01       67.88     24.85 o   0.51054
  -2  23   3      595.62      588.40     20.68 o   0.50485
  -1  23   3     1307.68     1261.82     24.31 o   0.50219
   0  23   3      300.77      306.69     17.17 o   0.50262
   1  23   3      140.29      149.04     17.92 o   0.50613
   2  23   3      177.22      192.23     16.65 o   0.51266
   3  23   3      711.60      690.44     19.07 o   0.52209
   4  23   3      254.19      255.98     18.81 o   0.53427
   5  23   3      644.60      683.66     23.86 o   0.54901
   6  23   3     2124.74     2150.62     31.61 o   0.56613
   7  23   3      144.16      148.16     22.07 o   0.58539
   8  23   3       38.30       22.51     20.05 o   0.60662
   9 -24  -3       20.50        6.23     24.19 o   0.61808
  -8  24   3      644.95      701.69     22.75 o   0.59799
  -7  24   3      133.92      165.35     29.82 o   0.57989
  -6  24   3      256.21      287.10     32.34 o   0.56397
  -5  24   3       27.05       14.00     26.29 o   0.55041
  -4  24   3       42.59       42.79     27.07 o   0.53940
  -3  24   3        0.67        2.03     24.46 o   0.53110
  -2  24   3       72.72       81.88     17.11 o   0.52563
  -1  24   3      113.47       89.42     17.97 o   0.52308
   0 -24  -3     2653.23     2680.82     40.52 o   0.52349
   1  24   3      495.85      479.45     20.25 o   0.52686
   2  24   3     1009.56      930.64     22.88 o   0.53314
   3  24   3       37.55       45.97     15.84 o   0.54221
   4  24   3     2842.35     2713.27     33.21 o   0.55395
   5  24   3       36.42       21.67     20.59 o   0.56818
   6  24   3       13.96       17.79     22.00 o   0.58473
   7  24   3        4.52        2.07     19.93 o   0.60341
   8  24   3      924.76      836.66     25.75 o   0.62402
   8 -25  -3       32.08       27.32     23.00 o   0.61637
  -7  25   3      201.80      225.63     30.37 o   0.59883
  -6  25   3      241.93      267.91     31.92 o   0.58342
  -5  25   3       11.51       19.14     26.38 o   0.57033
  -4  25   3      162.87      188.26     25.95 o   0.55972
  -3  25   3        9.68        7.51     24.46 o   0.55172
  -2  25   3      488.43      432.42     25.65 o   0.54645
  -1  25   3       24.78       34.16     17.96 o   0.54400
   0  25   3      151.69      138.58     18.59 o   0.54440
   1  25   3        0.63        5.06     17.37 o   0.54764
   2  25   3      898.40      935.33     23.20 o   0.55368
   3  25   3       35.67       30.78     16.15 o   0.56242
   4  25   3       19.03       16.84     21.12 o   0.57375
   5  25   3       31.44       56.53     20.81 o   0.58750
   6  25   3      591.73      587.25     24.93 o   0.60352
   7  25   3        0.34       14.04     19.86 o   0.62163
  -7  26   3       19.32        4.99     27.55 o   0.61793
  -6  26   3       77.53       74.84     29.70 o   0.60301
  -5  26   3      953.35      884.82     35.56 o   0.59035
  -4  26   3        5.29       21.24     23.81 o   0.58010
  -3  26   3       18.50        8.72     23.27 o   0.57239
  -2  26   3     2066.77     1861.36     45.99 o   0.56732
  -1  26   3     1783.02     1647.92     26.80 o   0.56495
   0 -26  -3     1622.98     1720.46     29.79 o   0.56534
   1  26   3       37.29       61.98     17.73 o   0.56846
   2  26   3       12.79        3.39     17.31 o   0.57428
   3  26   3      463.95      462.97     23.20 o   0.58272
   4  26   3      645.52      624.61     24.17 o   0.59365
   5  26   3      744.16      689.92     24.80 o   0.60696
   6  26   3      106.23      112.13     20.53 o   0.62248
  -6  27   3      169.07      138.62     29.87 o   0.62271
  -5  27   3       27.55       51.49     25.95 o   0.61046
  -4  27   3      537.69      545.36     28.86 o   0.60056
  -3  27   3      305.51      302.68     25.78 o   0.59311
  -2  27   3        7.12       13.17     22.67 o   0.58821
  -1  27   3      100.93       94.74     22.86 o   0.58594
   0  27   3      196.34      208.84     19.15 o   0.58631
   1  27   3     1936.53     1955.46     28.50 o   0.58932
   2  27   3       62.33       99.85     17.97 o   0.59494
   3  27   3       81.14       90.67     30.78 o   0.60308
   4  27   3      114.19      133.56     21.05 o   0.61365
  -4  28   3      543.69      424.84     36.38 o   0.62107
  -3  28   3        1.00       13.72     26.21 o   0.61387
  -2  28   3      176.40      205.72     25.69 o   0.60914
  -1  28   3      562.17      586.18     27.16 o   0.60695
   0  28   3        4.84       14.08     17.53 o   0.60730
   1  28   3       68.20       81.58     18.12 o   0.61021
   2  28   3      136.00       95.77     17.68 o   0.61564
   3  28   3      743.35      730.64     35.57 o   0.62351
 -16   0   4     2030.62     2255.33     66.43 o   0.61320
 -14   0   4      862.56      764.85     30.73 o   0.53673
 -12   0   4      237.37      221.82     20.79 o   0.46106
 -10   0   4      761.30      735.87     14.90 o   0.38666
  -8   0   4     2419.77     2351.57     19.78 o   0.31443
  -6   0   4    18384.38    17871.30     36.89 o   0.24628
  -4   0   4     2212.39     2533.32     13.56 o   0.18676
  -2   0   4    21191.49    24271.44     42.47 o   0.14674
   0   0   4    53229.54    62189.58    122.28 o   0.14359
   2   0   4      181.61      199.31      6.25 o   0.17927
   4   0   4     2259.43     2714.97     21.63 o   0.23682
   6   0   4     1410.54     1332.51     21.35 o   0.30408
   8   0   4      374.75      471.02     18.60 o   0.37587
  10   0   4     3047.72     3077.78     45.63 o   0.45002
  12   0   4       90.56       63.57     24.22 o   0.52554
  14   0   4      219.55      186.11     31.83 o   0.60191
 -16   1   4       16.65       20.59     30.08 o   0.61357
 -15   1   4        3.30        6.57     17.41 o   0.57528
 -14   1   4      590.79      572.96     19.19 o   0.53715
 -13   1   4        3.28        0.76     16.03 o   0.49923
 -12   1   4     1364.13     1337.05     19.91 o   0.46155
 -11   1   4      574.61      611.70     16.17 o   0.42419
 -10   1   4      127.99      129.57      9.02 o   0.38725
  -9   1   4        2.16        6.64      7.53 o   0.35084
  -8   1   4     4366.93     4189.63     15.98 o   0.31515
  -7   1   4     1727.25     1708.42     11.09 o   0.28047
  -6   1   4     6571.87     6861.54     15.07 o   0.24721
  -5   1   4       22.21       43.84      4.79 o   0.21603
  -4   1   4     5506.30     4827.10     11.01 o   0.18798
  -3   1   4     1628.77     1781.37      7.73 o   0.16465
  -2   1   4     2184.64     2349.56      8.52 o   0.14829
  -1   1   4      267.64       64.94      2.58 o   0.14134
   0   1   4    11846.78    12718.33     15.26 o   0.14517
   1   1   4     3868.37     5557.21     15.32 o   0.15900
   2   1   4       56.98       48.14      2.88 o   0.18053
   3   1   4     1052.19     1121.49      7.07 o   0.20739
   4   1   4     2224.17     2137.74     13.08 o   0.23778
   5   1   4       45.11       46.52      8.46 o   0.27051
   6   1   4     1089.93     1187.43     12.76 o   0.30483
   7   1   4     1730.55     1846.49     18.89 o   0.34025
   8   1   4     8209.30     7981.89     33.58 o   0.37647
   9   1   4       47.93       35.15     14.65 o   0.41328
  10   1   4       89.14      128.87     21.71 o   0.45052
  11   1   4      114.74      137.66     20.95 o   0.48811
  12   1   4      462.25      518.38     21.00 o   0.52597
  13   1   4       12.31       21.17     19.44 o   0.56404
  14   1   4      133.23      120.93     22.64 o   0.60229
  16  -2  -4      454.21      436.78     24.89 o   0.61468
 -15   2   4      165.39      161.68     17.59 o   0.57646
 -14   2   4      218.32      232.01     17.51 o   0.53842
 -13   2   4      134.48      104.53     17.40 o   0.50059
 -12   2   4       90.59       92.14     15.43 o   0.46303
 -11   2   4      688.14      663.73     13.79 o   0.42580
 -10   2   4       93.79       83.47     11.01 o   0.38901
  -9   2   4     7693.59     7333.31     21.31 o   0.35278
  -8   2   4       93.23      100.98      6.79 o   0.31731
  -7   2   4      445.94      473.36      6.41 o   0.28289
  -6   2   4     4865.08     4860.49     11.75 o   0.24996
  -5   2   4    12984.21    12667.88     16.88 o   0.21917
  -4   2   4    12455.31    12108.82     14.22 o   0.19158
  -3   2   4      853.82     1030.36      6.26 o   0.16875
  -2   2   4     8098.77     9619.25     17.01 o   0.15283
  -1   2   4     1903.67     1707.91      5.76 o   0.14610
   0  -2  -4     2359.01     4030.34      8.20 o   0.14981
   1   2   4     2492.76     2522.50     11.62 o   0.16324
  -2  -2  -4     1342.60     1297.93     15.65 o   0.18428
   3   2   4     2682.18     2421.91     11.24 o   0.21066
   4   2   4     1134.04     1206.61     10.88 o   0.24064
   5   2   4     3948.28     3929.39     21.58 o   0.27303
   6   2   4     4732.94     4455.20     23.62 o   0.30706
   7   2   4      621.52      573.92     15.26 o   0.34225
   8   2   4       31.03       76.82     11.42 o   0.37828
   9   2   4      305.55      239.55     13.31 o   0.41493
  10   2   4     2532.17     2529.76     21.42 o   0.45204
  11   2   4       24.11       22.18     19.06 o   0.48951
  12   2   4        6.46       22.20     18.79 o   0.52727
  13   2   4       16.71       17.40     19.39 o   0.56525
  14   2   4       76.50      108.05     22.25 o   0.60342
  16  -3  -4       73.96       71.21     20.52 o   0.61653
  15  -3  -4      651.66      620.58     23.33 o   0.57844
 -14   3   4      765.35      731.70     21.70 o   0.54053
 -13   3   4     1220.64     1201.16     23.22 o   0.50286
 -12   3   4      877.95      815.49     17.86 o   0.46548
 -11   3   4       18.59        7.11     11.66 o   0.42847
 -10   3   4        4.24        8.18     10.90 o   0.39192
  -9   3   4      840.49      887.53      9.48 o   0.35599
  -8   3   4     3748.59     3585.23     11.72 o   0.32088
  -7   3   4     8185.53     7908.03     14.98 o   0.28689
  -6   3   4     3362.98     3437.98     10.96 o   0.25447
  -5   3   4      711.89      831.51      6.02 o   0.22431
  -4   3   4        1.28       33.51      3.34 o   0.19743
  -3   3   4     4093.62     3655.00     13.28 o   0.17537
  -2   3   4      601.52      596.10      5.25 o   0.16011
  -1   3   4     1065.12     1159.66      5.67 o   0.15370
   0   3   4     7413.02     8474.79     11.37 o   0.15723
   1   3   4     4093.48     5181.49     16.33 o   0.17007
   2   3   4       26.82       85.60      9.23 o   0.19036
   3   3   4     4592.15     4381.70     11.05 o   0.21600
   4   3   4      157.37      118.44      9.91 o   0.24533
   5   3   4     1134.17     1133.88     12.25 o   0.27717
   6   3   4      185.80      200.82      9.60 o   0.31075
   7   3   4     3762.02     3605.09     19.63 o   0.34557
   8   3   4     1329.56     1266.71     17.92 o   0.38128
   9   3   4     1412.68     1451.65     17.23 o   0.41766
  10   3   4     1238.27     1190.72     16.87 o   0.45455
  11   3   4       72.12       80.07     15.24 o   0.49183
 -12  -3  -4     1951.35     1916.91     30.77 o   0.52942
 -13  -3  -4      362.75      374.72     22.66 o   0.56726
  14   3   4     1497.72     1508.03     30.79 o   0.60531
  16  -4  -4       21.22        0.33     20.24 o   0.61911
  15  -4  -4      886.72      864.19     28.41 o   0.58119
 -14   4   4     1305.51     1301.44     24.07 o   0.54348
 -13   4   4        0.88        7.15     16.99 o   0.50602
 -12   4   4       51.62       47.73     16.71 o   0.46890
 -11   4   4      246.53      222.04     12.44 o   0.43217
 -10   4   4       53.89       46.91     10.81 o   0.39597
  -9   4   4     1921.85     1923.45     15.10 o   0.36044
  -8   4   4      165.02      153.35      4.33 o   0.32581
  -7   4   4     1107.35     1135.05     11.34 o   0.29240
  -6   4   4     3116.68     3226.15     13.26 o   0.26066
  -5   4   4     2087.64     1778.74     10.35 o   0.23131
  -4   4   4     1578.75     1602.51      5.86 o   0.20535
  -3   4   4      201.45      183.86      3.25 o   0.18424
  -2   4   4     4969.66     4725.86      9.48 o   0.16978
  -1   4   4      328.03      160.04      3.97 o   0.16375
   0   4   4      592.89      557.08      4.70 o   0.16706
   1   4   4     7444.88     7647.11     21.27 o   0.17920
   2   4   4     3584.91     3745.82     17.98 o   0.19856
   3   4   4       19.84       25.39      5.31 o   0.22326
   4   4   4       93.21      133.42      6.12 o   0.25174
   5   4   4     5197.93     5435.08     19.97 o   0.28286
   6   4   4      737.79      707.01     11.35 o   0.31584
   7   4   4       79.48       82.63     10.34 o   0.35015
   8   4   4      270.19      266.37     12.38 o   0.38544
   9   4   4      323.23      293.88     12.92 o   0.42146
  10   4   4      416.84      442.53     16.72 o   0.45805
  11   4   4     1255.01     1181.44     19.91 o   0.49507
  12   4   4      242.54      245.75     18.60 o   0.53243
 -13  -4  -4      393.92      443.48     23.82 o   0.57007
  14   4   4      207.77      248.01     23.34 o   0.60793
  16  -5  -4       49.88       10.47     22.69 o   0.62241
  15  -5  -4      159.67      131.37     23.60 o   0.58470
 -14   5   4       10.37        9.66     17.24 o   0.54724
 -13   5   4     2158.15     2262.58     27.20 o   0.51006
 -12   5   4       54.48       54.86     13.63 o   0.47325
 -11   5   4      191.22      195.56     12.08 o   0.43689
 -10   5   4     1009.21      879.31     13.59 o   0.40112
  -9   5   4     2320.02     2305.30     16.05 o   0.36609
  -8   5   4      235.19      245.00      9.42 o   0.33205
  -7   5   4     1080.07      994.23      9.75 o   0.29933
  -6   5   4      372.28      415.69      8.90 o   0.26842
  -5   5   4     1597.46     1643.72     12.05 o   0.24001
  -4   5   4     7234.69     7309.27     12.33 o   0.21510
  -3   5   4    20064.13    19865.02     19.50 o   0.19505
  -2   5   4      126.28      113.77      3.84 o   0.18145
  -1   5   4    18153.88    17820.82     20.85 o   0.17582
   0   5   4     3474.04     3613.60     10.05 o   0.17891
   1   5   4    28915.02    28973.46     36.67 o   0.19030
   2   5   4     2347.77     2647.82     11.39 o   0.20863
  -3  -5  -4    10518.21    10254.34     40.27 o   0.23227
   4   5   4        3.71       27.23      8.50 o   0.25976
   5   5   4      310.08      347.95     10.36 o   0.29002
   6   5   4      535.48      532.42     11.03 o   0.32227
   7   5   4     1442.84     1390.87     14.98 o   0.35596
   8   5   4       14.32        7.39     10.69 o   0.39072
   9   5   4     2469.09     2475.49     21.25 o   0.42630
  10   5   4      725.38      674.24     17.46 o   0.46250
  11   5   4       36.09       67.24     15.33 o   0.49919
  12   5   4       39.27       63.85     17.44 o   0.53627
 -13  -5  -4     1825.01     1987.62     31.85 o   0.57365
 -14  -5  -4      182.73      194.90     22.27 o   0.61130
  15  -6  -4     2087.87     2248.48     35.99 o   0.58897
  14  -6  -4       18.57       26.17     22.09 o   0.55180
 -13   6   4        2.17        7.14     16.93 o   0.51495
 -12   6   4      422.27      403.33     14.79 o   0.47852
 -11   6   4     3160.84     3149.16     20.14 o   0.44259
 -10   6   4     1118.28     1090.19     14.57 o   0.40732
  -9   6   4     2531.40     2438.56     16.62 o   0.37287
  -8   6   4     1614.49     1759.09     13.86 o   0.33951
  -7   6   4     1907.90     1759.70     11.46 o   0.30759
  -6   6   4     1197.29      930.99      9.83 o   0.27759
  -5   6   4    11976.74    11616.97     22.38 o   0.25023
  -4   6   4      101.08       90.39      4.54 o   0.22646
  -3   6   4     3208.31     3257.89      9.74 o   0.20750
  -2   6   4     5878.36     5235.16     11.41 o   0.19477
  -1   6   4     4363.87     4656.29     11.55 o   0.18954
   0   6   4      654.24      502.61      7.53 o   0.19241
   1   6   4    20241.63    20655.54     26.71 o   0.20304
   2   6   4    13627.87    13255.61     22.12 o   0.22032
   3   6   4     2210.97     2400.15     13.96 o   0.24282
   4   6   4      371.24      463.22     18.92 o   0.26923
   5   6   4      164.13       94.00      9.51 o   0.29854
   6   6   4     2095.54     2011.63     15.59 o   0.32995
   7   6   4      271.47      224.00     10.58 o   0.36293
   8   6   4      206.30      229.38     11.56 o   0.39709
   9   6   4     1882.19     1865.99     17.76 o   0.43214
  10   6   4      380.78      371.70     16.37 o   0.46789
  11   6   4     4380.33     4118.35     31.56 o   0.50418
  12   6   4      294.36      329.96     19.45 o   0.54092
 -13  -6  -4      550.96      579.32     24.73 o   0.57801
 -14  -6  -4        0.24        3.15     20.98 o   0.61538
  15  -7  -4       98.19      131.85     24.46 o   0.59398
  14  -7  -4      684.25      701.28     31.09 o   0.55714
 -13   7   4      208.51      245.86     16.63 o   0.52067
 -12   7   4      145.47      134.87     13.93 o   0.48466
 -11   7   4      387.80      409.96     13.74 o   0.44923
 -10   7   4      710.25      713.42     13.64 o   0.41452
  -9   7   4     3201.50     3122.00     18.26 o   0.38073
  -8   7   4      795.27      844.80     12.05 o   0.34812
  -7   7   4      559.72      535.19      9.08 o   0.31707
  -6   7   4      648.10      627.84      8.90 o   0.28807
  -5   7   4    20514.50    21847.09     30.02 o   0.26180
  -4   7   4      435.49      526.93      6.48 o   0.23918
  -3   7   4     1317.29     1333.32      8.21 o   0.22131
  -2   7   4      123.09      125.27      7.60 o   0.20943
  -1   7   4    13910.56    13514.89     22.32 o   0.20457
   0   7   4     1358.99     1684.00     11.64 o   0.20723
   1   7   4    14817.35    14479.52     24.43 o   0.21714
   2   7   4    12146.48    12459.27     23.89 o   0.23337
   3   7   4    17610.34    17258.57     44.10 o   0.25472
  -4  -7  -4      313.47      324.22     20.54 o   0.28002
   5   7   4      943.55     1018.25     15.14 o   0.30830
   6   7   4      819.80      824.22     12.35 o   0.33881
   7   7   4     1186.60     1254.76     14.10 o   0.37100
   8   7   4      102.98      104.85     11.19 o   0.40448
   9   7   4      653.29      658.26     17.20 o   0.43894
  10   7   4      216.51      197.87     15.60 o   0.47418
  11   7   4      440.43      476.60     19.07 o   0.51003
  12   7   4     2727.85     2698.39     28.92 o   0.54637
  13   7   4     1558.37     1504.38     24.67 o   0.58311
 -14  -7  -4      394.16      409.07     23.11 o   0.62018
  15  -8  -4     1334.75     1272.52     35.56 o   0.59971
  14  -8  -4     1938.48     1941.24     29.64 o   0.56324
 -13   8   4      378.42      393.84     15.35 o   0.52719
 -12   8   4      105.96      121.82     13.48 o   0.49166
 -11   8   4     3266.56     3280.30     20.88 o   0.45678
 -10   8   4     8988.61     8699.67     28.62 o   0.42269
  -9   8   4      277.75      275.10     12.34 o   0.38960
  -8   8   4     1547.15     1642.15     12.66 o   0.35781
  -7   8   4     1153.68     1279.23     10.86 o   0.32767
  -6   8   4       37.46       48.41      7.53 o   0.29969
  -5   8   4      130.73      122.13      7.93 o   0.27454
  -4   8   4      373.50      519.32      5.87 o   0.25306
  -3   8   4     1023.74     1417.84      9.97 o   0.23625
  -2   8   4       23.97       53.31      8.33 o   0.22515
  -1   8   4      620.15      650.49      9.80 o   0.22064
   0   8   4     6806.72     6064.69     28.23 o   0.22311
   1   8   4     1020.18      844.79     17.11 o   0.23235
   2   8   4     4234.72     4338.13     16.60 o   0.24758
  -3  -8  -4        9.12       15.36     10.41 o   0.26780
   4   8   4        7.43       29.06     10.72 o   0.29197
  -5  -8  -4      604.93      632.51     15.92 o   0.31919
   6   8   4      324.45      277.36     13.76 o   0.34875
   7   8   4     1351.32     1292.63     14.34 o   0.38010
   8   8   4      800.02      715.30     13.51 o   0.41284
   9   8   4     1745.81     1720.77     20.32 o   0.44666
  10   8   4      123.91      130.71     14.82 o   0.48133
  11   8   4     2177.78     2087.50     25.97 o   0.51668
  12   8   4     1196.36     1346.07     24.26 o   0.55259
  13   8   4        0.82       27.87     17.11 o   0.58894
  15  -9  -4      168.89      164.63     20.81 o   0.60613
  14  -9  -4      637.38      633.61     22.71 o   0.57007
  13  -9  -4       31.03       36.97     16.08 o   0.53449
 -12   9   4      339.16      372.38     14.60 o   0.49948
 -11   9   4      275.91      258.71     14.84 o   0.46518
 -10   9   4      123.54      148.83     12.63 o   0.43175
  -9   9   4      185.66      168.98     11.47 o   0.39942
  -8   9   4     1066.35     1035.56     11.56 o   0.36847
  -7   9   4     1134.12     1102.44     10.80 o   0.33928
  -6   9   4       31.47       33.07      7.33 o   0.31235
  -5   9   4     4076.41     4631.65     11.81 o   0.28831
  -4   9   4     1158.12     1330.19      7.69 o   0.26793
  -3   9   4      827.21      959.01      9.18 o   0.25211
  -2   9   4      515.89      341.33      9.19 o   0.24174
  -1   9   4      126.34      238.23      9.31 o   0.23755
   0  -9  -4      201.52      230.45     11.32 o   0.23985
   1   9   4      610.19      697.60     14.72 o   0.24846
   2   9   4    39665.67    39510.53     53.68 o   0.26276
   3   9   4      130.78      162.19      9.66 o   0.28189
  -4  -9  -4     2576.48     2677.28     20.93 o   0.30494
   5   9   4       25.87       23.93     11.41 o   0.33110
   6   9   4      597.34      558.10     14.93 o   0.35968
   7   9   4       11.74       10.15     13.72 o   0.39016
   8   9   4      601.78      524.86     13.14 o   0.42212
   9   9   4      124.59       99.92     14.34 o   0.45525
  10   9   4        1.16        9.16     16.21 o   0.48931
  11   9   4      682.41      657.25     20.61 o   0.52412
 -12  -9  -4     2527.23     2616.42     33.20 o   0.55955
  13   9   4       22.98       24.00     16.84 o   0.59548
  15 -10  -4      217.61      209.93     20.13 o   0.61323
  14 -10  -4      404.16      440.80     22.31 o   0.57762
  13 -10  -4       44.36       19.73     16.09 o   0.54253
 -12  10   4     1065.70     1062.75     17.89 o   0.50807
 -11  10   4       52.81       60.89     13.87 o   0.47439
 -10  10   4     4193.27     4133.47     22.16 o   0.44166
  -9  10   4      231.51      214.32     10.84 o   0.41011
  -8  10   4       24.17       23.52      9.04 o   0.38004
  -7  10   4      309.72      377.64      8.92 o   0.35181
  -6  10   4     2218.63     2181.67     12.74 o   0.32591
  -5  10   4       35.45       37.59      3.48 o   0.30295
  -4  10   4     2274.64     2016.50      9.88 o   0.28362
  -3  10   4     1821.65     2138.07     11.27 o   0.26873
  -2  10   4        0.92        3.30      6.23 o   0.25903
  -1  10   4      835.10     1060.96     13.13 o   0.25512
   0  10   4     9167.25     8475.90     23.25 o   0.25726
   1  10   4      437.34      384.60     15.32 o   0.26531
   2  10   4      464.63      583.03     18.07 o   0.27875
   3  10   4      361.11      413.03     15.97 o   0.29685
   4  10   4     1300.64     1162.01     14.36 o   0.31882
   5  10   4      189.05      188.62     11.97 o   0.34392
   6  10   4      292.07      260.72     13.57 o   0.37152
   7  10   4     1108.75     1093.64     20.31 o   0.40110
   8  10   4      395.55      323.35     14.93 o   0.43225
   9  10   4      152.83      129.47     14.50 o   0.46466
  10  10   4     1586.00     1626.59     23.50 o   0.49808
  11  10   4        2.80        0.00     16.51 o   0.53232
  12  10   4      809.00      857.36     21.75 o   0.56723
  13  10   4        2.10        6.59     16.84 o   0.60270
  15 -11  -4       58.38       53.10     20.46 o   0.62098
  14 -11  -4      397.35      338.45     21.22 o   0.58584
  13 -11  -4       40.36       23.52     16.29 o   0.55127
 -12  11   4      540.35      524.56     16.34 o   0.51740
 -11  11   4      785.92      766.98     16.64 o   0.48437
 -10  11   4      637.34      573.63     12.41 o   0.45237
  -9  11   4     1368.76     1300.41     13.37 o   0.42162
  -8  11   4     3107.11     3012.91     15.96 o   0.39242
  -7  11   4        9.99       16.76      8.20 o   0.36515
  -6  11   4      231.06      238.57      8.52 o   0.34028
  -5  11   4     1569.61     1538.84      8.02 o   0.31835
  -4  11   4     1231.75     1167.96      8.45 o   0.30002
  -3  11   4      989.92     1075.65      8.74 o   0.28598
  -2  11   4     2859.37     2789.23     10.04 o   0.27689
  -1  11   4     5787.54     5860.51     21.77 o   0.27323
   0  11   4        1.72       36.30      9.47 o   0.27523
   1  11   4     3122.05     2872.40     20.22 o   0.28276
   2  11   4       73.90       99.87     12.81 o   0.29541
  -3 -11  -4     2581.75     2599.94     26.91 o   0.31255
   4  11   4       30.80       44.44     15.63 o   0.33349
   5  11   4      151.58      144.98     19.82 o   0.35756
   6  11   4       18.87       19.34     12.64 o   0.38418
   7  11   4      501.43      439.14     16.00 o   0.41285
   8  11   4      114.46       71.29     14.78 o   0.44318
   9  11   4     1051.05      962.55     17.88 o   0.47484
  10  11   4       30.46       68.99     16.48 o   0.50759
  11  11   4       14.71       22.87     16.68 o   0.54123
  12  11   4      312.54      307.49     21.99 o   0.57561
  13  11   4      807.34      766.63     24.71 o   0.61059
  14 -12  -4      294.38      300.10     18.74 o   0.59472
  13 -12  -4      205.42      250.96     17.69 o   0.56070
  12 -12  -4      246.74      265.04     17.75 o   0.52743
 -11  12   4      145.20      151.90     12.12 o   0.49507
 -10  12   4       52.75       46.94     11.65 o   0.46380
  -9  12   4      673.99      703.11     11.94 o   0.43387
  -8  12   4       78.63       67.15      9.27 o   0.40556
  -7  12   4      472.03      508.24     10.27 o   0.37923
  -6  12   4     2155.31     2098.33     13.49 o   0.35534
  -5  12   4      382.15      407.48      7.05 o   0.33440
  -4  12   4      501.45      479.75      7.10 o   0.31700
  -3  12   4     2072.51     2026.98     10.32 o   0.30375
  -2  12   4     1149.70     1206.20      7.52 o   0.29520
  -1  12   4     2680.69     2391.98     15.26 o   0.29178
   0  12   4     2538.93     2535.90     14.82 o   0.29365
   1  12   4     3419.02     3088.29     19.84 o   0.30072
   2  12   4      455.76      430.94     13.14 o   0.31265
  -3 -12  -4     9310.58     9100.61     43.63 o   0.32889
   4  12   4      479.10      425.27     17.54 o   0.34885
   5  12   4      865.94      820.33     20.35 o   0.37193
  -6 -12  -4     3553.56     3391.56     35.36 o   0.39759
   7  12   4       58.47       47.97     18.04 o   0.42536
   8  12   4      834.30      763.90     22.79 o   0.45485
   9  12   4      243.96      178.33     21.28 o   0.48575
  10  12   4     2467.14     2301.15     30.72 o   0.51781
  11  12   4      281.59      296.44     21.87 o   0.55083
  12  12   4      133.57      109.11     20.81 o   0.58464
  13  12   4        8.66       15.79     20.45 o   0.61911
 -14  13   4        3.31        0.00     13.59 o   0.60422
 -13  13   4     2072.29     2013.92     21.66 o   0.57077
 -12  13   4      783.67      784.32     16.64 o   0.53812
 -11  13   4      102.73      102.07     11.59 o   0.50645
 -10  13   4      962.52      889.01     14.35 o   0.47593
  -9  13   4      674.23      656.96     11.88 o   0.44680
  -8  13   4      429.93      429.56     10.54 o   0.41936
  -7  13   4      172.52      157.34      9.66 o   0.39396
  -6  13   4        1.37        3.48      8.12 o   0.37102
  -5  13   4       34.43       49.80      5.91 o   0.35102
  -4  13   4     4338.65     4098.35     13.44 o   0.33449
  -3  13   4     3655.93     3683.66     13.62 o   0.32195
  -2  13   4     1060.97     1135.75      7.51 o   0.31390
  -1  13   4     3052.12     2896.23     14.83 o   0.31068
   0  13   4       12.85        7.79      8.22 o   0.31244
   1  13   4     1471.75     1450.76     16.21 o   0.31910
   2  13   4      657.28      877.88     15.12 o   0.33036
   3  13   4     2734.05     2790.18     22.57 o   0.34577
   4  13   4     2043.72     1938.24     24.11 o   0.36481
   5  13   4        5.83       15.37     18.33 o   0.38694
   6  13   4      267.34      311.60     20.28 o   0.41166
   7  13   4      116.00      129.11     19.39 o   0.43854
   8  13   4     1290.03     1180.07     25.06 o   0.46720
   9  13   4      311.62      335.92     21.82 o   0.49734
  10  13   4      252.62      235.47     21.95 o   0.52870
  11  13   4      232.54      197.77     21.32 o   0.56107
  12  13   4       11.66        2.72     19.78 o   0.59430
 -14  14   4       41.41       46.60     13.41 o   0.61431
 -13  14   4       22.32       13.73     13.32 o   0.58144
 -12  14   4      862.59      835.68     17.49 o   0.54943
 -11  14   4     1580.15     1588.18     17.33 o   0.51845
 -10  14   4       80.62       55.83     11.38 o   0.48868
  -9  14   4      460.88      490.42     13.43 o   0.46036
  -8  14   4      975.49     1000.90     12.60 o   0.43378
  -7  14   4      255.45      251.56     10.03 o   0.40928
  -6  14   4        1.29        7.86      8.37 o   0.38725
  -5  14   4     5721.90     5588.49     16.53 o   0.36813
  -4  14   4     1594.35     1671.44     10.44 o   0.35240
  -3  14   4      422.31      492.34      7.62 o   0.34052
  -2  14   4      666.65      587.70      7.30 o   0.33292
  -1  14   4     3159.05     3055.84     14.86 o   0.32989
   0  14   4        0.48        6.00      8.17 o   0.33155
   1  14   4     1303.34     1242.82     12.58 o   0.33783
   2  14   4     1494.61     1581.40     21.97 o   0.34848
   3  14   4        0.43        9.87     14.41 o   0.36313
   4  14   4     1378.07     1373.61     23.09 o   0.38130
  -5 -14  -4     5193.77     5411.31     52.28 o   0.40252
   6  14   4     1099.94     1071.70     23.28 o   0.42634
   7  14   4      323.20      351.48     20.85 o   0.45235
   8  14   4        5.95       20.50     20.64 o   0.48019
   9  14   4      587.75      560.63     23.60 o   0.50956
  10  14   4      483.23      445.29     23.11 o   0.54020
  11  14   4      286.38      285.18     21.91 o   0.57193
  12  14   4        1.66        0.00     20.54 o   0.60456
 -14  15   4      195.40      207.37     14.81 o   0.62497
 -13  15   4      268.66      273.99     15.05 o   0.59270
 -12  15   4      143.70      120.65     14.09 o   0.56133
 -11  15   4      360.88      366.53     15.75 o   0.53104
 -10  15   4      546.84      511.68     13.80 o   0.50202
  -9  15   4      652.22      602.67     13.65 o   0.47450
  -8  15   4     2190.60     2139.59     15.43 o   0.44876
  -7  15   4     4055.41     4042.74     18.63 o   0.42512
  -6  15   4      213.38      223.73      8.74 o   0.40395
  -5  15   4      404.43      392.77      7.68 o   0.38566
  -4  15   4      305.02      342.83      7.76 o   0.37067
  -3  15   4     8151.61     8858.71     19.49 o   0.35940
  -2  15   4      512.10      484.89      7.52 o   0.35221
  -1  15   4     1066.66     1147.02     11.94 o   0.34934
   0  15   4       90.95       62.08      8.14 o   0.35091
   1  15   4      117.04      101.50      9.12 o   0.35685
   2  15   4      194.22      169.68     15.82 o   0.36695
   3  15   4     5456.28     5445.99     30.34 o   0.38089
   4  15   4      388.07      377.16     20.14 o   0.39825
   5  15   4     1085.63     1159.22     23.90 o   0.41861
   6  15   4        7.66       12.08     19.89 o   0.44157
  -7 -15  -4     2265.22     2175.36     34.25 o   0.46673
   8  15   4     1309.75     1246.90     25.79 o   0.49375
   9  15   4      705.38      636.43     24.74 o   0.52236
  10  15   4      538.32      501.62     23.37 o   0.55230
  11  15   4      459.98      433.08     23.61 o   0.58337
  12  15   4       65.71       17.47     21.44 o   0.61539
  13 -16  -4        7.06        8.08     18.43 o   0.60449
  12 -16  -4        7.82        6.74     18.18 o   0.57377
  11 -16  -4      493.38      505.56     17.97 o   0.54418
 -10  16   4        2.26        1.96     11.69 o   0.51589
  -9  16   4      484.30      530.15     13.41 o   0.48915
  -8  16   4     1158.66     1246.48     16.27 o   0.46423
  -7  16   4        1.94       15.18      8.83 o   0.44142
  -6  16   4      213.10      209.50      8.76 o   0.42107
  -5  16   4     2211.87     2311.84     13.08 o   0.40355
  -4  16   4     3213.59     3308.12     13.97 o   0.38926
  -3  16   4      822.99      889.98     11.26 o   0.37854
  -2  16   4       20.72       28.59      9.29 o   0.37172
  -1  16   4     4138.46     3954.07     28.45 o   0.36901
   0  16   4     1559.94     1506.18     14.49 o   0.37049
   1  16   4      128.59      100.61     10.76 o   0.37612
   2  16   4        0.22        0.00     13.10 o   0.38572
   3  16   4      558.26      621.46     18.65 o   0.39900
   4  16   4      215.39      201.37     19.50 o   0.41560
   5  16   4     1086.10     1054.25     24.04 o   0.43516
  -6 -16  -4     1180.76     1145.97     29.38 o   0.45728
   7  16   4     1702.45     1675.92     28.05 o   0.48162
   8  16   4      544.13      573.89     24.05 o   0.50786
   9  16   4     1176.04     1167.38     26.33 o   0.53571
  10  16   4      519.85      449.52     23.30 o   0.56494
  11  16   4       79.14       84.36     21.75 o   0.59535
  13 -17  -4      554.31      585.84     22.60 o   0.61681
  12 -17  -4       11.15       29.74     18.63 o   0.58673
  11 -17  -4      102.57      134.42     19.08 o   0.55782
  10 -17  -4      814.55      739.23     21.68 o   0.53027
  -9  17   4        1.78       17.31     14.47 o   0.50429
  -8  17   4      849.98      846.22     18.12 o   0.48015
  -7  17   4      243.55      247.54     15.46 o   0.45813
  -6  17   4     1387.94     1408.01     20.19 o   0.43856
  -5  17   4        7.22       35.80     15.77 o   0.42177
  -4  17   4     2267.97     2384.99     23.51 o   0.40811
  -3  17   4     2202.33     2228.29     24.48 o   0.39791
  -2  17   4      666.63      650.07     21.66 o   0.39142
  -1  17   4      541.77      553.03     21.09 o   0.38885
   0  17   4     1080.93     1080.52     20.38 o   0.39025
   1  17   4       64.19       73.87     13.93 o   0.39560
   2  17   4        7.65       12.80     14.77 o   0.40474
   3  17   4     1689.49     1690.61     22.24 o   0.41741
   4  17   4      502.37      458.71     18.66 o   0.43332
   5  17   4     3669.52     3370.16     36.70 o   0.45211
  -6 -17  -4     2174.79     2202.14     34.94 o   0.47344
   7  17   4     1116.81     1040.29     25.14 o   0.49699
   8  17   4     4241.08     3846.03     36.70 o   0.52245
   9  17   4      192.01      147.47     21.38 o   0.54956
  10  17   4      113.49      110.90     21.80 o   0.57810
  11  17   4      380.79      443.99     23.84 o   0.60785
  12 -18  -4        1.21        0.20     18.83 o   0.60017
  11 -18  -4      145.01      124.57     19.64 o   0.57194
  10 -18  -4      530.69      544.52     25.11 o   0.54510
  -9  18   4       87.69       73.67     17.81 o   0.51986
  -8  18   4      293.77      338.87     21.58 o   0.49648
  -7  18   4      274.69      239.02     19.45 o   0.47522
  -6  18   4      196.02      191.16     17.22 o   0.45638
  -5  18   4     1775.54     1793.06     30.55 o   0.44027
  -4  18   4     4186.60     4199.46     33.45 o   0.42721
  -3  18   4        6.80       10.18     15.49 o   0.41747
  -2  18   4      176.14      167.18     15.92 o   0.41129
  -1  18   4     1178.94     1174.57     20.92 o   0.40884
   0  18   4       35.01       33.13     13.71 o   0.41018
   1  18   4      211.23      224.86     14.37 o   0.41527
   2  18   4     1291.61     1274.25     19.86 o   0.42398
   3  18   4      622.14      538.27     18.36 o   0.43610
   4  18   4      842.38      736.67     20.33 o   0.45134
   5  18   4      330.23      293.38     22.13 o   0.46941
   6  18   4     1493.45     1552.61     27.64 o   0.48999
   7  18   4      484.96      469.15     23.48 o   0.51278
  -8 -18  -4     1238.37     1303.43     31.43 o   0.53749
   9  18   4        4.19        7.10     21.82 o   0.56389
 -10 -18  -4     1390.69     1325.67     33.34 o   0.59173
  11  18   4      295.88      360.06     22.55 o   0.62083
  12 -19  -4      155.66      122.18     22.82 o   0.61405
  11 -19  -4        0.00        0.00     22.68 o   0.58649
  10 -19  -4       78.22       94.23     24.83 o   0.56035
   9 -19  -4      422.55      424.29     25.65 o   0.53583
  -8  19   4     5416.64     5398.18     50.72 o   0.51317
  -7  19   4       25.09       16.44     16.70 o   0.49264
  -6  19   4      222.69      202.88     18.87 o   0.47449
  -5  19   4     2110.84     2081.30     32.82 o   0.45902
  -4  19   4     4868.03     5056.11     43.69 o   0.44650
  -3  19   4      211.24      227.00     17.19 o   0.43719
  -2  19   4      135.84      131.46     16.05 o   0.43130
  -1  19   4     1122.70     1136.34     20.99 o   0.42896
   0  19   4      117.08      113.30     15.36 o   0.43024
   1  19   4      531.19      547.98     18.02 o   0.43510
   2  19   4      372.07      325.34     16.48 o   0.44342
   3  19   4      635.34      638.72     19.79 o   0.45502
   4  19   4      398.34      353.88     18.95 o   0.46965
   5  19   4      286.87      202.04     18.90 o   0.48704
   6  19   4      278.89      224.47     20.89 o   0.50690
   7  19   4        3.89       11.94     21.01 o   0.52896
   8  19   4     2517.21     2467.57     32.68 o   0.55295
   9  19   4       12.77        1.53     20.80 o   0.57864
  10  19   4       69.29       68.91     21.35 o   0.60581
  11 -20  -4      203.58      199.28     22.88 o   0.60145
  10 -20  -4      650.86      634.79     27.26 o   0.57598
   9 -20  -4      536.26      567.90     27.16 o   0.55216
  -8  20   4        3.75       29.33     19.75 o   0.53021
  -7  20   4       37.55       36.04     16.73 o   0.51035
  -6  20   4      583.73      623.57     25.97 o   0.49286
  -5  20   4        5.13       41.69     22.13 o   0.47798
  -4  20   4     2998.55     3031.01     38.38 o   0.46598
  -3  20   4     2175.22     2119.07     35.31 o   0.45706
  -2  20   4      233.00      231.69     16.64 o   0.45143
  -1  20   4        2.37       12.12     16.02 o   0.44920
   0  20   4     1080.91     1032.63     21.26 o   0.45041
   1  20   4      141.12      132.60     14.91 o   0.45506
   2  20   4      415.19      452.92     17.71 o   0.46302
   3  20   4     1795.43     1658.11     23.62 o   0.47414
   4  20   4     1080.77     1034.34     22.17 o   0.48820
   5  20   4      772.35      741.33     24.83 o   0.50495
   6  20   4      223.30      171.96     21.41 o   0.52414
   7  20   4      361.11      322.13     22.59 o   0.54550
   8  20   4      404.20      369.86     23.64 o   0.56880
   9  20   4       23.51       18.58     20.40 o   0.59380
  10  20   4      648.12      577.50     24.62 o   0.62030
  11 -21  -4        7.66       16.03     22.46 o   0.61678
  10 -21  -4      126.91      131.13     24.23 o   0.59198
   9 -21  -4       79.28       89.91     22.77 o   0.56883
  -8  21   4      587.82      633.27     20.23 o   0.54754
  -7  21   4      245.72      260.88     18.48 o   0.52834
  -6  21   4      751.60      766.72     26.74 o   0.51146
  -5  21   4       79.45       96.92     23.22 o   0.49714
  -4  21   4       17.35       40.83     23.13 o   0.48561
  -3  21   4      714.88      779.29     19.84 o   0.47706
  -2  21   4     1631.17     1569.77     23.14 o   0.47167
  -1  21   4      327.88      337.03     17.52 o   0.46953
   0  21   4       91.06       66.17     16.49 o   0.47070
   1  21   4      364.68      394.14     16.61 o   0.47514
  -2 -21  -4     4586.85     4452.29     33.88 o   0.48277
   3  21   4       25.72       39.10     19.03 o   0.49345
   4  21   4      822.42      794.50     20.36 o   0.50697
   5  21   4      197.96      160.30     21.31 o   0.52312
   6  21   4      984.80      929.68     29.25 o   0.54166
  -7 -21  -4     2602.34     2781.29     39.81 o   0.56236
   8  21   4      157.58      196.82     21.81 o   0.58499
   9  21   4       61.25       69.73     20.30 o   0.60933
  10 -22  -4     1094.08     1213.68     31.28 o   0.60830
   9 -22  -4      422.37      392.24     25.97 o   0.58580
  -8  22   4      422.70      405.58     33.11 o   0.56515
  -7  22   4       94.04       71.14     27.76 o   0.54657
  -6  22   4      141.81      168.38     23.70 o   0.53027
  -5  22   4      749.75      850.61     28.40 o   0.51647
  -4  22   4      663.61      682.30     27.24 o   0.50538
  -3  22   4       38.34       45.12     21.54 o   0.49717
  -2  22   4       18.51        7.66     15.82 o   0.49200
  -1  22   4     1177.59     1098.59     21.10 o   0.48995
   0  22   4     2266.11     2266.62     25.37 o   0.49107
   1  22   4     3891.57     3637.11     38.06 o   0.49533
   2  22   4       32.06       85.04     16.53 o   0.50266
   3  22   4      123.91      122.99     19.27 o   0.51292
   4  22   4      372.32      329.47     21.29 o   0.52594
   5  22   4     1969.92     1836.66     29.60 o   0.54152
   6  22   4      351.24      393.07     23.72 o   0.55946
   7  22   4      113.50      132.38     20.99 o   0.57952
   8  22   4      195.94      185.53     20.94 o   0.60150
  10 -23  -4       14.10       29.59     22.51 o   0.62493
   9 -23  -4      959.14      956.21     30.07 o   0.60304
  -8  23   4        4.70        8.41     28.91 o   0.58301
  -7  23   4      376.55      413.43     31.53 o   0.56501
  -6  23   4      352.49      318.58     31.17 o   0.54926
  -5  23   4       99.47       66.49     26.59 o   0.53595
  -4  23   4     1025.26     1007.51     33.24 o   0.52527
  -3  23   4      234.79      292.67     24.52 o   0.51738
  -2  23   4      235.15      246.09     17.26 o   0.51241
  -1  23   4     1046.42     1076.15     22.60 o   0.51044
   0  23   4      141.16      159.51     16.80 o   0.51152
  -1 -23  -4     1508.51     1538.04     33.97 o   0.51561
   2  23   4     1126.85     1134.27     21.38 o   0.52265
   3  23   4      411.95      387.85     21.72 o   0.53253
   4  23   4       38.78       18.90     20.76 o   0.54508
   5  23   4       26.30       18.45     20.80 o   0.56014
   6  23   4       17.21       23.22     20.23 o   0.57749
   7  23   4     1601.51     1716.97     30.04 o   0.59695
   8  23   4      107.78      100.18     20.65 o   0.61831
   9 -24  -4      106.85       76.39     23.69 o   0.62054
  -8  24   4      144.92      158.26     30.02 o   0.60109
  -7  24   4      615.02      634.02     34.83 o   0.58365
  -6  24   4       99.16       99.07     28.20 o   0.56842
  -5  24   4      133.99      149.17     28.31 o   0.55557
  -4  24   4        0.54        5.34     25.82 o   0.54528
  -3  24   4      410.23      430.59     30.16 o   0.53768
  -2  24   4        4.26        5.15     22.58 o   0.53290
   1 -24  -4      926.87      889.51     24.72 o   0.53101
   0  24   4      337.24      357.76     18.11 o   0.53204
   1  24   4      804.63      820.95     22.17 o   0.53598
   2  24   4        6.92        3.66     15.70 o   0.54275
  -3 -24  -4      348.27      409.65     30.85 o   0.55227
   4  24   4      102.95       70.47     20.68 o   0.56439
   5  24   4       70.87       58.84     20.62 o   0.57894
   6  24   4      108.56       82.53     20.35 o   0.59574
   7  24   4       39.30       48.37     19.72 o   0.61462
  -8  25   4      237.30      235.97     31.68 o   0.61938
  -7  25   4       54.69       52.77     29.79 o   0.60248
  -6  25   4       50.58       29.68     27.71 o   0.58773
  -5  25   4      927.65      918.43     35.64 o   0.57531
  -4  25   4      128.15       93.35     27.45 o   0.56538
  -3  25   4       32.10       24.12     23.32 o   0.55805
  -2  25   4      117.18      145.52     25.55 o   0.55345
  -1  25   4     1901.38     1930.24     28.10 o   0.55163
   0  25   4       36.34       37.91     17.85 o   0.55262
  -1 -25  -4      565.33      617.02     23.10 o   0.55641
   2  25   4       95.42       95.71     17.71 o   0.56295
   3  25   4      777.68      734.31     28.42 o   0.57213
   4  25   4      279.05      260.18     21.88 o   0.58383
   5  25   4      313.50      329.72     22.88 o   0.59791
   6  25   4      140.69      132.19     21.29 o   0.61420
  -7  26   4        0.62        5.63     29.25 o   0.62146
  -6  26   4        9.05        8.42     28.37 o   0.60718
  -5  26   4       16.57       24.02     28.90 o   0.59517
  -4  26   4       22.54       34.00     26.01 o   0.58557
  -3  26   4      244.39      215.73     26.09 o   0.57850
  -2  26   4       65.06       48.80     23.81 o   0.57406
  -1  26   4     1325.15     1219.16     38.39 o   0.57230
   0  26   4      912.18      868.67     23.45 o   0.57326
  -1 -26  -4     2171.41     1960.19     31.04 o   0.57692
   2  26   4       75.69       61.56     21.01 o   0.58322
   3  26   4       48.15       59.45     24.35 o   0.59209
   4  26   4       76.50      119.48     20.74 o   0.60340
   5  26   4      808.48      754.66     24.62 o   0.61703
  -5  27   4       11.29       18.77     27.85 o   0.61512
  -4  27   4      204.01      192.69     27.31 o   0.60584
  -3  27   4      179.65      202.76     26.01 o   0.59901
  -2  27   4     1009.98     1015.83     34.57 o   0.59472
  -1  27   4      157.65      200.91     24.03 o   0.59303
   0  27   4      168.26      135.45     18.18 o   0.59395
   1  27   4        0.97        6.98     17.19 o   0.59748
  -2 -27  -4      913.04      888.92     30.39 o   0.60357
   3  27   4      255.84      301.99     24.99 o   0.61214
   4  27   4      126.46       86.91     20.49 o   0.62309
  -3  28   4        4.24        6.99     24.83 o   0.61957
  -2  28   4      348.50      332.30     25.76 o   0.61543
  -1  28   4       16.79       10.03     22.59 o   0.61379
   0  28   4     1223.09     1129.35     29.57 o   0.61469
   1  28   4       43.00       28.81     19.71 o   0.61810
   2  28   4        3.91        4.37     19.38 o   0.62398
 -15   0   5       33.52       37.89     41.55 o   0.57632
 -13   0   5     1090.09     1017.03     26.18 o   0.50175
 -11   0   5      416.84      454.07     21.75 o   0.42871
  -9   0   5     3349.17     2944.21     20.88 o   0.35814
  -7   0   5     1768.09     1758.21     18.31 o   0.29183
  -5   0   5    26477.13    26759.24     37.80 o   0.23345
  -3   0   5      414.48      460.33      6.21 o   0.19043
  -1   0   5      884.50     1294.60      7.92 o   0.17452
   1   0   5      178.20       49.69      4.82 o   0.19257
   3   0   5     1700.32     2400.24     14.18 o   0.23694
   5   0   5    11404.29    11394.03     59.29 o   0.29603
   7   0   5     5612.39     5600.55     50.92 o   0.36270
   9   0   5     4710.84     4951.72     53.15 o   0.43348
  11   0   5     2152.80     2241.26     44.53 o   0.50664
  13   0   5        4.98       17.41     31.07 o   0.58129
 -16   1   5        1.03        5.13     30.33 o   0.61438
 -15   1   5        3.03        0.00     28.31 o   0.57672
 -14   1   5        2.29        0.89     16.49 o   0.53931
 -13   1   5        4.34        0.00     14.97 o   0.50221
 -12   1   5      546.57      546.73     16.33 o   0.46548
 -11   1   5      855.94      826.91     17.86 o   0.42924
 -10   1   5        0.70        5.46     10.23 o   0.39361
  -9   1   5       77.39       87.81      7.25 o   0.35878
  -8   1   5       99.66      104.15      6.72 o   0.32499
  -7   1   5     8525.87     8477.59     19.07 o   0.29261
  -6   1   5     3796.03     4079.71     13.41 o   0.26217
  -5   1   5     3204.86     3676.76     14.07 o   0.23442
  -4   1   5      470.27      519.37      5.71 o   0.21043
  -3   1   5     3946.08     3810.21     12.92 o   0.19162
   2  -1  -5      618.28     1128.14      7.22 o   0.17962
  -1   1   5       40.32       34.63      3.34 o   0.17582
   0   1   5       76.33       15.50      4.50 o   0.18076
   1   1   5     2413.23     2141.56      7.83 o   0.19375
   2   1   5      659.30      645.93     10.33 o   0.21334
   3   1   5    11943.18    11739.12     28.55 o   0.23790
   4   1   5     5671.43     5277.35     17.50 o   0.26606
   5   1   5    15109.33    15361.24     30.88 o   0.29680
   6   1   5      157.36      193.31     12.73 o   0.32938
   7   1   5     1837.18     1875.56     19.52 o   0.36333
   8   1   5      646.27      648.74     16.77 o   0.39828
   9   1   5     2694.37     2689.84     31.91 o   0.43400
  10   1   5      134.53      113.52     22.56 o   0.47032
  11   1   5      557.79      641.56     24.63 o   0.50709
  12   1   5        1.54        4.75     19.33 o   0.54424
  13   1   5      370.65      372.26     20.93 o   0.58168
  14   1   5       50.64       39.79     22.54 o   0.61938
 -16   2   5      250.06      233.39     32.49 o   0.61549
 -15   2   5      325.08      347.00     32.47 o   0.57790
  14  -2  -5       82.92       78.17     20.37 o   0.54057
 -13   2   5     2266.35     2165.40     22.40 o   0.50356
 -12   2   5       62.48       52.17     14.90 o   0.46695
 -11   2   5     2473.93     2394.15     22.57 o   0.43083
 -10   2   5      214.49      228.06     11.82 o   0.39534
  -9   2   5     2506.91     2405.89     13.00 o   0.36068
  -8   2   5     1949.13     1824.53     10.82 o   0.32708
  -7   2   5       30.56       61.72      4.73 o   0.29494
  -6   2   5      751.70      713.71      7.67 o   0.26477
  -5   2   5    14930.94    15119.00     22.97 o   0.23732
  -4   2   5     4281.05     4538.14     15.86 o   0.21366
  -3   2   5     3121.94     3574.29     14.63 o   0.19515
  -2   2   5      497.68      529.57      6.82 o   0.18338
  -1   2   5     7293.31     7678.25     11.43 o   0.17967
   0   2   5     3679.57     3789.99      9.81 o   0.18450
   1   2   5      392.57      279.56      8.51 o   0.19725
   2   2   5     3662.05     3598.97     17.46 o   0.21652
  -3  -2  -5     2915.26     3040.83     15.28 o   0.24076
   4   2   5      178.99      362.78      8.12 o   0.26862
   5   2   5       18.51       32.04     11.23 o   0.29909
   6   2   5    12286.70    11955.55     36.57 o   0.33145
   7   2   5     1072.80     1058.23     17.09 o   0.36521
   8   2   5     1116.02     1105.92     15.21 o   0.40000
   9   2   5       11.23       10.90     15.37 o   0.43558
  10   2   5      170.54      173.43     16.40 o   0.47177
  11   2   5      566.45      581.72     24.24 o   0.50844
  12   2   5      304.60      274.24     19.88 o   0.54549
 -13  -2  -5      184.97      198.56     22.62 o   0.58286
  14   2   5        3.25        9.90     22.63 o   0.62048
 -16   3   5      145.50      161.73     32.73 o   0.61734
  15  -3  -5        1.92        4.91     21.93 o   0.57987
  14  -3  -5       10.82        9.51     25.13 o   0.54268
 -13   3   5      186.35      189.68     15.49 o   0.50582
 -12   3   5      419.16      429.14     15.81 o   0.46938
 -11   3   5      295.53      286.63     12.08 o   0.43347
 -10   3   5     1565.85     1492.55     15.20 o   0.39822
  -9   3   5      596.04      621.81     10.77 o   0.36382
  -8   3   5     6726.84     6597.09     20.92 o   0.33055
  -7   3   5      270.95      283.28      5.77 o   0.29877
  -6   3   5     6883.90     6750.51     15.04 o   0.26903
  -5   3   5      311.31      341.12      4.92 o   0.24207
  -4   3   5      904.72      928.05      8.95 o   0.21892
  -3   3   5      184.88      200.11      8.19 o   0.20091
  -2   3   5      932.87     1144.06      8.75 o   0.18949
  -1   3   5     2588.11     2868.77      8.26 o   0.18590
   0   3   5     1500.20     1719.03      7.18 o   0.19057
   1   3   5      418.57      327.58      9.35 o   0.20294
  -2  -3  -5     3352.05     3682.36     25.47 o   0.22172
   3   3   5     1854.16     1835.07     20.06 o   0.24545
   4   3   5     7090.24     6966.29     15.69 o   0.27283
   5   3   5       10.99       23.18      7.25 o   0.30287
   6   3   5        6.35       68.78      9.10 o   0.33487
   7   3   5       60.31       82.63     10.23 o   0.36831
   8   3   5     2027.44     1856.78     17.42 o   0.40283
   9   3   5      209.03      237.03     16.09 o   0.43818
  10   3   5      433.99      399.07     17.64 o   0.47418
  11   3   5       53.42       65.88     19.27 o   0.51067
  12   3   5      269.78      229.44     20.06 o   0.54758
 -13  -3  -5      292.67      247.73     22.69 o   0.58481
  14   3   5      133.62      139.10     23.80 o   0.62231
 -16   4   5      135.15      112.24     30.49 o   0.61991
  15  -4  -5      358.92      385.61     28.41 o   0.58261
  14  -4  -5     2646.62     2725.82     36.35 o   0.54561
 -13   4   5       29.42       32.04     14.01 o   0.50896
 -12   4   5      340.42      321.95     15.01 o   0.47277
 -11   4   5     1628.13     1642.99     16.81 o   0.43713
 -10   4   5      902.47      870.90     12.88 o   0.40220
  -9   4   5        3.26        5.31      8.64 o   0.36818
  -8   4   5     7222.99     6781.04     19.55 o   0.33534
  -7   4   5      250.13      305.95      8.24 o   0.30407
  -6   4   5       38.69       63.28      4.23 o   0.27490
  -5   4   5     2925.29     3260.40      9.61 o   0.24857
  -4   4   5    12514.73    12872.39     23.26 o   0.22609
  -3   4   5     4100.53     3817.95     13.90 o   0.20869
  -2   4   5      434.81      337.44      4.85 o   0.19773
  -1   4   5      790.67      498.00      5.11 o   0.19429
   0   4   5     1087.75      959.00      5.85 o   0.19877
   1   4   5     1197.24      889.19     15.04 o   0.21065
  -2  -4  -5     9405.98     8857.16     35.85 o   0.22880
   3   4   5      166.56      292.14     14.31 o   0.25186
   4   4   5     2141.71     2419.70      9.81 o   0.27861
   5   4   5      196.06      170.40      7.65 o   0.30809
   6   4   5     4762.72     4648.79     20.19 o   0.33960
   7   4   5      157.63      170.19     10.45 o   0.37262
   8   4   5       14.73       31.91     11.19 o   0.40677
   9   4   5      183.45      186.89     16.51 o   0.44181
  10   4   5      213.83      218.75     16.00 o   0.47753
  11   4   5      182.79      232.70     19.47 o   0.51379
 -12  -4  -5      992.14      995.58     27.90 o   0.55048
 -13  -4  -5      110.65      143.28     21.58 o   0.58753
 -14  -4  -5      336.46      324.99     23.12 o   0.62487
 -16   5   5      529.24      485.63     27.14 o   0.62321
  15  -5  -5      147.45      130.68     22.54 o   0.58612
  14  -5  -5       70.37       68.74     22.15 o   0.54935
  13  -5  -5       75.03       77.20     18.19 o   0.51298
 -12   5   5       44.67       33.67     13.76 o   0.47709
 -11   5   5       51.94       33.53     11.18 o   0.44180
 -10   5   5     1193.56     1085.24     12.54 o   0.40727
  -9   5   5      411.60      379.05      9.81 o   0.37370
  -8   5   5      170.60      156.72      8.24 o   0.34140
  -7   5   5      447.12      406.71      8.29 o   0.31074
  -6   5   5      845.39      743.11      9.08 o   0.28226
  -5   5   5    15750.17    16681.56     17.54 o   0.25669
  -4   5   5      370.00      372.40      4.86 o   0.23498
  -3   5   5     6288.27     6024.96     13.22 o   0.21830
  -2   5   5     4240.09     4103.16     10.47 o   0.20784
  -1   5   5     1833.64     1611.35      8.44 o   0.20457
   0   5   5    18097.77    18358.50     22.15 o   0.20883
   1   5   5    26954.13    26973.18     45.49 o   0.22017
   2   5   5     9611.58     9699.90     35.10 o   0.23759
   3   5   5      200.64      232.68      4.89 o   0.25987
   4   5   5     7546.55     7429.70     20.84 o   0.28587
   5   5   5      174.87      136.83      7.66 o   0.31468
   6   5   5      578.53      652.07     12.40 o   0.34559
   7   5   5      915.91      920.60     13.30 o   0.37808
   8   5   5      531.55      523.59     17.39 o   0.41178
   9   5   5        3.90        8.68     13.97 o   0.44642
  10   5   5     1404.66     1361.26     20.01 o   0.48180
  11   5   5       90.71       95.66     15.64 o   0.51776
 -12  -5  -5       28.66      191.28     23.01 o   0.55419
 -13  -5  -5       17.55       41.54     21.43 o   0.59101
 -15   6   5      255.20      232.49     18.55 o   0.59038
  14  -6  -5     1223.84     1237.10     29.70 o   0.55389
  13  -6  -5     1301.09     1264.75     22.86 o   0.51784
 -12   6   5      567.66      598.85     13.48 o   0.48231
 -11   6   5     1033.58      954.79     13.11 o   0.44743
 -10   6   5      673.26      618.10     11.72 o   0.41337
  -9   6   5      755.87      718.12     10.98 o   0.38035
  -8   6   5      511.37      460.17      9.31 o   0.34866
  -7   6   5      185.50      241.76      7.95 o   0.31870
  -6   6   5      187.64      197.50      7.67 o   0.29100
  -5   6   5     1253.69     1184.80      6.19 o   0.26627
  -4   6   5     6336.99     6055.18     12.74 o   0.24542
  -3   6   5        5.54       17.17      5.71 o   0.22949
  -2   6   5     2258.08     1993.25      8.80 o   0.21957
  -1   6   5      434.01      514.51      7.12 o   0.21647
   0   6   5      348.10      272.61      6.12 o   0.22050
  -1  -6  -5       35.80      122.93      6.11 o   0.23127
   2   6   5    34582.34    35629.17     52.89 o   0.24792
   3   6   5     2923.58     2682.06     12.46 o   0.26934
   4   6   5      361.41      489.69      7.94 o   0.29451
   5   6   5      248.86      327.38     16.78 o   0.32254
   6   6   5      648.32      634.51     11.24 o   0.35276
   7   6   5      166.42      178.74     11.55 o   0.38465
   8   6   5     1140.65     1193.66     18.13 o   0.41782
   9   6   5        4.66        9.85     15.94 o   0.45200
  10   6   5       61.86       61.54     14.69 o   0.48697
  11   6   5        1.34       12.79     15.32 o   0.52258
 -12  -6  -5     8976.24     8894.36     53.47 o   0.55870
 -13  -6  -5       16.61       33.83     21.30 o   0.59523
 -15   7   5       21.53       14.11     17.62 o   0.59538
 -14   7   5      313.84      273.35     18.84 o   0.55922
 -13   7   5      421.68      405.53     17.03 o   0.52353
 -12   7   5      175.55      174.89     11.08 o   0.48841
 -11   7   5       15.06       14.16     10.00 o   0.45400
 -10   7   5       15.83        5.71      9.85 o   0.42048
  -9   7   5      224.82      222.49      9.89 o   0.38806
  -8   7   5     2077.44     2149.83     13.38 o   0.35705
  -7   7   5     2508.52     2299.97     12.59 o   0.32786
  -6   7   5     1309.57     1181.71     10.11 o   0.30101
  -5   7   5      789.11      682.23      6.45 o   0.27717
  -4   7   5      363.79      327.75      6.14 o   0.25720
  -3   7   5       55.78       36.89      6.40 o   0.24205
  -2   7   5     2223.40     1971.24     10.35 o   0.23266
  -1   7   5     2432.44     2261.63      8.59 o   0.22975
   0   7   5     2845.13     2384.85     19.17 o   0.23355
   1   7   5     7117.71     7272.47     18.23 o   0.24374
   2   7   5    11649.12    11054.33     23.87 o   0.25959
   3   7   5      570.76      470.19      8.07 o   0.28012
   4   7   5       52.63       17.78     14.02 o   0.30440
   5   7   5       92.11       77.33     14.42 o   0.33160
   6   7   5      108.52       53.42     15.54 o   0.36106
   7   7   5     2001.49     1960.75     15.78 o   0.39227
   8   7   5      119.91       96.81     13.95 o   0.42485
   9   7   5      681.33      637.72     17.33 o   0.45851
  10   7   5      338.41      325.26     15.91 o   0.49302
  11   7   5       45.85       71.91     17.52 o   0.52822
 -12  -7  -5      186.59      446.77     29.79 o   0.56397
 -13  -7  -5      167.45      183.30     21.49 o   0.60019
 -15   8   5      595.09      524.65     19.79 o   0.60109
 -14   8   5      258.70      205.74     17.50 o   0.56529
 -13   8   5      612.03      600.49     18.07 o   0.53001
 -12   8   5       80.59       53.21     11.52 o   0.49536
 -11   8   5      470.29      443.21     11.82 o   0.46147
 -10   8   5      604.47      552.08     11.71 o   0.42853
  -9   8   5     4042.24     3841.11     17.74 o   0.39677
  -8   8   5      362.75      350.89      9.68 o   0.36650
  -7   8   5     1016.85     1103.68     10.54 o   0.33812
  -6   8   5        0.04        7.01      7.07 o   0.31215
  -5   8   5      424.25      374.60      5.65 o   0.28924
  -4   8   5      420.94      408.23      8.58 o   0.27016
  -3   8   5     1203.25      957.10     10.82 o   0.25578
  -2   8   5     1329.79     1760.97     12.19 o   0.24692
   1  -8  -5        0.37       19.80      6.09 o   0.24417
   0   8   5     9360.35     9587.12     32.94 o   0.24775
   1   8   5     6193.85     5609.46     15.00 o   0.25738
   2   8   5     4559.26     4988.83     14.50 o   0.27243
  -3  -8  -5      170.56      211.10      7.91 o   0.29207
   4   8   5       13.25       34.72     14.67 o   0.31543
   5   8   5        8.95       64.03     11.89 o   0.34175
   6   8   5      341.03      373.39     14.29 o   0.37040
   7   8   5     1147.89     1133.82     17.46 o   0.40089
   8   8   5       52.14       44.50     13.86 o   0.43282
   9   8   5     1851.51     1797.79     21.29 o   0.46590
  10   8   5      274.23      256.86     15.63 o   0.49990
 -11  -8  -5     3807.74     3892.16     37.77 o   0.53465
 -12  -8  -5      795.30      785.97     28.58 o   0.57000
 -13  -8  -5      963.84      984.21     27.09 o   0.60586
 -15   9   5      201.79      165.37     18.06 o   0.60750
 -14   9   5      124.07      103.30     16.15 o   0.57210
 -13   9   5     1518.41     1417.97     20.29 o   0.53727
 -12   9   5      394.26      378.96     13.13 o   0.50312
 -11   9   5      648.83      704.59     12.70 o   0.46979
 -10   9   5      401.13      349.31     11.42 o   0.43747
  -9   9   5       78.82      104.29      9.68 o   0.40641
  -8   9   5     1451.76     1491.06     12.64 o   0.37692
  -7   9   5     4482.60     4604.36     16.80 o   0.34939
  -6   9   5     2570.58     2672.93     13.46 o   0.32432
  -5   9   5     1955.19     1917.45      9.06 o   0.30233
  -4   9   5     1124.77     1343.73     10.92 o   0.28414
  -3   9   5      888.53      870.32     11.86 o   0.27050
  -2   9   5     2742.66     2634.38     13.35 o   0.26213
  -1   9   5      863.97      665.50     11.41 o   0.25955
   0   9   5     3799.77     3696.39     17.82 o   0.26291
   1   9   5      321.03      413.46     11.85 o   0.27201
   2   9   5     1770.80     1650.35      9.56 o   0.28630
   3   9   5     7573.61     7147.87     22.59 o   0.30504
  -4  -9  -5     3449.71     3396.04     23.19 o   0.32748
   5   9   5      918.71      798.68     15.13 o   0.35290
   6   9   5      144.66      135.38     13.33 o   0.38072
   7   9   5      425.88      401.67     16.08 o   0.41044
   8   9   5        0.28        4.80     13.77 o   0.44168
   9   9   5      242.25      281.59     15.36 o   0.47414
  10   9   5       52.60       40.11     15.15 o   0.50759
  11   9   5      439.28      546.50     19.98 o   0.54184
  12   9   5       68.96       83.77     17.15 o   0.57676
 -13  -9  -5     2710.92     2974.87     42.86 o   0.61222
 -15  10   5     1096.83     1055.69     20.98 o   0.61458
 -14  10   5       53.25       45.08     15.72 o   0.57962
 -13  10   5      340.02      298.23     14.94 o   0.54527
 -12  10   5      866.36      853.28     14.74 o   0.51165
 -11  10   5     1021.86     1043.72     15.16 o   0.47891
 -10  10   5      557.05      569.49     12.07 o   0.44726
  -9  10   5     4539.81     4401.23     18.98 o   0.41693
  -8  10   5      728.86      675.33     10.77 o   0.38823
  -7  10   5       79.46       66.64      8.61 o   0.36156
  -6  10   5      144.36      180.95      8.05 o   0.33740
  -5  10   5      232.34      216.42      5.69 o   0.31633
  -4  10   5       30.13       31.18      6.54 o   0.29898
  -3  10   5     3814.51     3384.84     14.83 o   0.28605
  -2  10   5        8.92       33.34      8.12 o   0.27815
  -1  10   5     1125.18     1122.74     14.59 o   0.27572
   0  10   5      156.17      138.18      9.53 o   0.27889
   1  10   5    14266.36    13746.55     32.62 o   0.28749
   2  10   5       17.86       34.60      5.50 o   0.30104
   3  10   5       92.81      188.12      9.11 o   0.31891
   4  10   5      907.94      778.00     18.47 o   0.34044
   5  10   5       49.16       44.08     11.87 o   0.36496
   6  10   5       87.50      100.35     13.45 o   0.39192
   7  10   5      771.05      764.05     17.39 o   0.42085
   8  10   5      821.61      850.26     17.33 o   0.45137
   9  10   5       29.20       53.66     14.38 o   0.48318
  10  10   5      360.22      318.30     17.83 o   0.51605
  11  10   5     2206.32     2112.72     26.74 o   0.54977
  12  10   5      335.96      315.44     21.87 o   0.58421
 -13 -10  -5      532.86      617.81     30.02 o   0.61925
 -15  11   5       86.64       66.24     15.75 o   0.62232
 -14  11   5      170.78      143.58     16.10 o   0.58782
 -13  11   5      134.16      107.83     13.84 o   0.55397
 -12  11   5      675.20      690.08     16.51 o   0.52091
 -11  11   5      478.62      490.32     13.32 o   0.48880
 -10  11   5      253.68      246.39     11.07 o   0.45783
  -9  11   5      515.56      495.05     11.38 o   0.42825
  -8  11   5       25.37       27.01      9.06 o   0.40037
  -7  11   5     3476.60     3570.84     16.58 o   0.37456
  -6  11   5      595.46      618.90      9.47 o   0.35130
  -5  11   5      266.00      211.32      6.12 o   0.33110
  -4  11   5       17.78        8.97      6.45 o   0.31458
  -3  11   5      630.72      599.66      9.15 o   0.30232
  -2  11   5     1264.09     1303.58     11.53 o   0.29485
  -1  11   5     6522.60     6307.56     26.89 o   0.29256
   0  11   5      618.47      590.42     11.16 o   0.29555
   1  11   5      112.27      147.27     11.30 o   0.30367
   2  11   5     6174.40     5846.82     23.72 o   0.31653
   3  11   5     5807.18     5745.93     26.52 o   0.33358
   4  11   5      210.29      172.40     10.48 o   0.35421
   5  11   5     3271.95     3262.07     22.53 o   0.37784
   6  11   5     1751.09     1665.10     19.36 o   0.40394
  -7 -11  -5     1820.87     1869.10     24.71 o   0.43207
   8  11   5      342.65      356.47     16.93 o   0.46185
   9  11   5     1976.84     1944.00     21.87 o   0.49299
  10  11   5      423.22      379.39     21.94 o   0.52524
  11  11   5       21.81       53.37     20.51 o   0.55841
  12  11   5       29.92       29.56     19.52 o   0.59234
 -14  12   5     1690.57     1611.44     22.65 o   0.59666
 -13  12   5     1665.45     1536.93     19.63 o   0.56335
 -12  12   5      386.13      337.23     15.02 o   0.53088
 -11  12   5     1520.34     1390.24     15.81 o   0.49940
 -10  12   5      830.99      827.95     12.66 o   0.46913
  -9  12   5     3129.69     3118.03     17.21 o   0.44031
  -8  12   5      456.38      437.55     10.23 o   0.41325
  -7  12   5        0.69        4.45      8.69 o   0.38830
  -6  12   5      150.09      196.76      8.61 o   0.36591
  -5  12   5     2384.31     2409.73     11.58 o   0.34657
  -4  12   5     2480.03     2445.19     12.06 o   0.33081
  -3  12   5      390.72      449.58      9.59 o   0.31918
  -2  12   5      102.75       89.72      4.76 o   0.31212
  -1  12   5      301.33      320.90     10.07 o   0.30995
   0  12   5     2049.14     1944.91     14.37 o   0.31278
   1  12   5      518.30      456.38     12.39 o   0.32046
   2  12   5      786.53      792.57     13.59 o   0.33267
   3  12   5     2598.15     2298.84     19.70 o   0.34893
   4  12   5     1501.61     1494.86     22.32 o   0.36871
  -5 -12  -5      909.59      927.14     26.06 o   0.39146
   6  12   5       75.55       76.84     12.76 o   0.41671
   7  12   5      160.27      213.98     14.94 o   0.44403
   8  12   5     1453.25     1414.73     25.91 o   0.47306
   9  12   5      235.89      234.60     18.42 o   0.50350
  10  12   5       17.95       40.78     20.44 o   0.53512
  11  12   5      569.82      562.67     23.32 o   0.56771
  12  12   5      174.96      198.68     21.07 o   0.60113
 -14  13   5      172.46      165.26     14.11 o   0.60613
 -13  13   5      194.77      177.87     14.40 o   0.57337
 -12  13   5     3101.01     2983.07     24.00 o   0.54150
 -11  13   5      211.42      206.96     12.07 o   0.51068
 -10  13   5       33.30       64.66     11.71 o   0.48112
  -9  13   5       45.64       35.44      9.68 o   0.45306
  -8  13   5       26.99       33.00      9.36 o   0.42681
  -7  13   5     1606.52     1611.09     13.58 o   0.40270
  -6  13   5     2598.03     2632.87     14.81 o   0.38116
  -5  13   5      134.71      127.48      6.59 o   0.36263
  -4  13   5      162.36      179.63      7.06 o   0.34760
  -3  13   5        7.08        2.92      8.15 o   0.33655
  -2  13   5     7918.26     8180.17     22.68 o   0.32986
  -1  13   5      308.21      338.69      9.98 o   0.32781
   0  13   5     2035.88     1794.88     14.26 o   0.33048
   1  13   5     1637.80     1560.73     17.26 o   0.33777
   2  13   5       85.93       84.80     11.96 o   0.34937
   3  13   5       92.92      107.03     13.32 o   0.36489
   4  13   5     4442.40     4066.44     35.12 o   0.38384
  -5 -13  -5     1043.57     1010.92     26.59 o   0.40575
   6  13   5      664.24      668.03     22.03 o   0.43016
   7  13   5      795.49      755.72     22.75 o   0.45668
   8  13   5      699.28      663.96     23.21 o   0.48495
   9  13   5     1384.99     1290.59     26.45 o   0.51469
  10  13   5     1777.02     1648.60     28.79 o   0.54566
  11  13   5      141.49      144.49     20.88 o   0.57766
  12  13   5      178.78      125.64     21.22 o   0.61053
 -14  14   5      441.98      448.40     15.91 o   0.61620
 -13  14   5       74.60       59.89     13.33 o   0.58400
 -12  14   5      384.38      393.60     15.14 o   0.55274
 -11  14   5        8.45        2.74     13.02 o   0.52259
 -10  14   5      253.08      256.28     11.78 o   0.49374
  -9  14   5      269.01      251.45     10.72 o   0.46644
  -8  14   5     1126.01     1117.89     12.80 o   0.44098
  -7  14   5      897.35      886.64     11.78 o   0.41770
  -6  14   5      432.33      444.58     10.53 o   0.39697
  -5  14   5      849.37      843.65      9.23 o   0.37921
  -4  14   5     2574.57     2761.57     13.14 o   0.36487
  -3  14   5       14.12        4.23      5.87 o   0.35435
  -2  14   5      479.59      499.45     12.06 o   0.34801
  -1  14   5      138.95      129.13      9.41 o   0.34607
   0  14   5      429.14      404.97     10.65 o   0.34860
   1  14   5       35.49       30.88     11.91 o   0.35551
   2  14   5      773.76      649.45     14.73 o   0.36656
   3  14   5      643.52      691.73     16.06 o   0.38138
   4  14   5       71.78       76.97     15.85 o   0.39955
   5  14   5     1002.32      992.32     22.58 o   0.42064
  -6 -14  -5     3247.65     3241.20     36.86 o   0.44423
   7  14   5      316.94      327.39     21.06 o   0.46995
   8  14   5     2962.60     2800.47     32.07 o   0.49747
   9  14   5      330.38      308.35     22.53 o   0.52651
  10  14   5       57.28       61.91     20.73 o   0.55682
  11  14   5       77.75       40.41     20.84 o   0.58821
  12  14   5       28.84       10.04     20.41 o   0.62052
 -13  15   5      309.27      278.65     14.97 o   0.59521
 -12  15   5      773.66      765.39     16.57 o   0.56457
 -11  15   5      100.17      116.98     14.46 o   0.53508
 -10  15   5      124.22      142.87     11.56 o   0.50694
  -9  15   5      288.63      296.05     11.85 o   0.48040
  -8  15   5       71.24       73.08      9.81 o   0.45572
  -7  15   5        0.78        5.30      8.98 o   0.43322
  -6  15   5     2201.38     2147.53     14.09 o   0.41327
  -5  15   5      566.66      562.28     10.37 o   0.39625
  -4  15   5      520.40      603.53      8.72 o   0.38255
  -3  15   5      659.57      690.83      9.79 o   0.37253
  -2  15   5     3295.63     3315.94     21.00 o   0.36650
  -1  15   5      494.01      480.48     10.55 o   0.36466
   0  15   5     1364.76     1371.62     13.07 o   0.36706
   1  15   5        0.99        6.39      9.89 o   0.37363
   2  15   5       15.58        9.48     12.97 o   0.38416
   3  15   5       30.23       40.37     15.27 o   0.39832
   4  15   5     2337.00     2218.74     22.71 o   0.41575
   5  15   5       33.63       59.93     19.48 o   0.43606
  -6 -15  -5     1449.71     1504.19     39.21 o   0.45886
   7  15   5        1.16       12.94     20.07 o   0.48381
   8  15   5     1909.81     1809.14     28.99 o   0.51058
   9  15   5       14.50        9.09     20.87 o   0.53891
  10  15   5      593.62      627.26     23.84 o   0.56856
  11  15   5      529.09      507.43     23.52 o   0.59934
  13 -16  -5       70.77       54.51     18.21 o   0.60696
  12 -16  -5      499.08      507.38     20.83 o   0.57694
  11 -16  -5      285.27      258.71     16.40 o   0.54812
 -10  16   5      508.14      515.31     15.37 o   0.52069
  -9  16   5       96.84       74.14     10.63 o   0.49488
  -8  16   5      132.35      130.91      9.71 o   0.47096
  -7  16   5        6.99       10.11      8.63 o   0.44923
  -6  16   5     1394.65     1412.95     12.92 o   0.43002
  -5  16   5       36.87       44.52      9.29 o   0.41369
  -4  16   5     3388.54     3454.24     16.03 o   0.40059
  -3  16   5      637.43      677.45     10.21 o   0.39103
  -2  16   5      104.13      103.08      9.09 o   0.38529
  -1  16   5     1686.78     1712.28     16.00 o   0.38354
   0  16   5       35.97       33.90      9.33 o   0.38582
   1  16   5      115.74      126.26     10.67 o   0.39208
   2  16   5      218.92      185.32     14.17 o   0.40212
   3  16   5      295.17      241.92     15.65 o   0.41567
   4  16   5        0.17        4.77     15.19 o   0.43241
   5  16   5     1171.50     1143.73     24.24 o   0.45197
  -6 -16  -5     9037.50     8899.61     55.12 o   0.47401
  -7 -16  -5      991.91      999.84     29.37 o   0.49819
   8  16   5      476.44      490.16     22.36 o   0.52423
   9  16   5       44.52       30.59     21.36 o   0.55186
  10  16   5      702.35      582.20     24.33 o   0.58085
  11  16   5       56.97       49.98     20.98 o   0.61101
  13 -17  -5       98.05       53.80     21.61 o   0.61922
  12 -17  -5      501.68      474.50     24.36 o   0.58983
  11 -17  -5     1206.89     1128.72     35.37 o   0.56167
  10 -17  -5      625.54      659.53     25.48 o   0.53493
   9 -17  -5       66.87       77.05     20.84 o   0.50985
  -8  17   5     1055.07     1117.83     23.22 o   0.48666
  -7  17   5     2103.68     2083.13     27.62 o   0.46567
  -6  17   5     2435.85     2407.57     32.32 o   0.44717
  -5  17   5      614.87      719.02     32.12 o   0.43148
  -4  17   5       19.56       30.24     13.88 o   0.41893
  -3  17   5      341.23      280.20     16.25 o   0.40981
  -2  17   5     1190.13     1112.34     24.27 o   0.40433
  -1  17   5      926.96      961.88     20.24 o   0.40266
   0  17   5      113.72      105.19     14.16 o   0.40484
   1  17   5      136.75      127.11     14.10 o   0.41081
   2  17   5        1.52        0.07     14.01 o   0.42040
   3  17   5     2366.76     2289.89     23.67 o   0.43338
   4  17   5      592.07      571.98     18.73 o   0.44946
   5  17   5       20.53       14.22     20.71 o   0.46831
  -6 -17  -5      711.18      787.15     28.50 o   0.48961
  -7 -17  -5      663.98      716.68     29.42 o   0.51306
   8  17   5     1353.90     1380.45     27.76 o   0.53838
   9  17   5      898.31      740.11     24.32 o   0.56532
  10  17   5       66.09       51.06     21.02 o   0.59365
  11  17   5       19.20       18.75     20.47 o   0.62319
  12 -18  -5        1.04        3.91     20.24 o   0.60320
  11 -18  -5       43.10       28.20     21.90 o   0.57569
  10 -18  -5      366.44      337.63     23.95 o   0.54964
   9 -18  -5     2521.10     2460.03     42.39 o   0.52525
  -8  18   5      492.84      552.83     30.03 o   0.50278
  -7  18   5      248.91      245.80     16.83 o   0.48248
  -6  18   5      578.24      543.05     25.27 o   0.46465
  -5  18   5     5386.66     5178.92     51.01 o   0.44958
  -4  18   5       11.25       30.30     21.69 o   0.43755
  -3  18   5     1572.70     1540.02     22.50 o   0.42882
  -2  18   5      108.35      128.90     15.57 o   0.42359
  -1  18   5      315.07      323.07     16.95 o   0.42200
   0  18   5       79.84       63.57     14.00 o   0.42408
   1  18   5      184.40      143.08     14.46 o   0.42978
   2  18   5       10.74       23.71     15.25 o   0.43896
   3  18   5     1868.85     1706.57     22.44 o   0.45141
   4  18   5       39.97       54.47     20.99 o   0.46686
  -5 -18  -5      909.88      834.49     28.55 o   0.48503
   6  18   5      481.83      484.34     22.78 o   0.50563
  -7 -18  -5     3930.09     3911.53     43.59 o   0.52837
   8  18   5       89.59       80.55     21.13 o   0.55299
   9  18   5      169.01      150.96     21.18 o   0.57925
  10  18   5       10.20        1.66     20.47 o   0.60693
  12 -19  -5       87.06      103.72     22.23 o   0.61701
  11 -19  -5      859.31      880.13     34.16 o   0.59015
  10 -19  -5        0.98        3.56     23.29 o   0.56476
   9 -19  -5       73.37      109.62     23.68 o   0.54106
  -8  19   5       82.15       97.00     28.09 o   0.51927
  -7  19   5      733.67      764.92     19.58 o   0.49965
  -6  19   5      671.28      667.06     26.18 o   0.48245
  -5  19   5     1735.87     1908.40     33.23 o   0.46796
  -4  19   5     4179.46     4249.15     54.42 o   0.45641
  -3  19   5     2802.99     2686.98     27.05 o   0.44805
  -2  19   5      578.75      518.61     18.12 o   0.44305
  -1  19   5      275.62      283.32     17.15 o   0.44152
   0  19   5       57.20       74.38     14.45 o   0.44351
   1  19   5      135.52      139.84     14.70 o   0.44896
   2  19   5      214.24      208.57     16.87 o   0.45776
   3  19   5      431.72      424.86     17.99 o   0.46971
   4  19   5        8.37        0.95     20.05 o   0.48458
  -5 -19  -5     2572.94     2542.95     36.76 o   0.50211
   6  19   5        1.35        0.00     20.36 o   0.52204
  -7 -19  -5      614.43      666.68     28.04 o   0.54409
   8  19   5        0.46        3.88     20.24 o   0.56803
  -9 -19  -5     1255.18     1212.56     32.64 o   0.59362
  10  19   5        1.37        5.39     20.10 o   0.62067
  11 -20  -5      443.54      412.05     26.12 o   0.60502
  10 -20  -5        3.64        2.71     22.92 o   0.58028
   9 -20  -5     4663.73     4710.57     55.05 o   0.55724
  -8  20   5      617.08      679.24     25.63 o   0.53611
  -7  20   5       44.73       65.14     22.47 o   0.51713
  -6  20   5      106.86      130.92     22.01 o   0.50053
  -5  20   5      690.03      716.02     27.03 o   0.48657
  -4  20   5      720.71      809.35     27.43 o   0.47548
  -3  20   5     1247.87     1270.53     22.40 o   0.46746
   2 -20  -5       29.82       12.38     16.93 o   0.46267
  -1  20   5      225.37      220.39     16.76 o   0.46121
   0  20   5       45.36       32.17     14.83 o   0.46311
   1  20   5     2349.16     2198.11     22.97 o   0.46834
   2  20   5        6.61        4.01     16.48 o   0.47677
   3  20   5       91.86      168.84     16.96 o   0.48826
   4  20   5      304.58      250.10     21.65 o   0.50258
   5  20   5      372.97      326.95     22.57 o   0.51951
   6  20   5      271.47      214.25     21.75 o   0.53879
   7  20   5     2494.57     2566.50     32.85 o   0.56018
   8  20   5       77.84       91.25     21.11 o   0.58346
   9  20   5       70.16       76.10     22.09 o   0.60841
  11 -21  -5      637.11      721.71     27.50 o   0.62027
  10 -21  -5       10.37       27.25     21.74 o   0.59616
  -9  21   5       13.87       82.00     19.28 o   0.57376
  -8  21   5       70.63      100.04     22.56 o   0.55326
  -7  21   5       35.22       58.10     21.11 o   0.53488
  -6  21   5      985.90      928.73     34.67 o   0.51886
  -5  21   5     1442.10     1543.72     31.61 o   0.50540
  -4  21   5      355.53      340.78     23.75 o   0.49473
  -3  21   5      144.93      138.35     23.07 o   0.48703
  -2  21   5        3.46        3.34     15.61 o   0.48243
  -1  21   5      311.94      297.67     17.32 o   0.48103
   0  21   5      115.56      135.94     16.93 o   0.48286
   1  21   5       29.38       43.04     14.86 o   0.48787
   2  21   5       12.25       30.65     18.34 o   0.49598
   3  21   5     1101.97     1064.16     24.92 o   0.50703
   4  21   5      561.47      503.35     22.81 o   0.52083
   5  21   5     1677.13     1428.81     28.26 o   0.53718
   6  21   5        0.43        5.72     20.20 o   0.55585
   7  21   5        7.81       47.28     21.69 o   0.57662
   8  21   5     1571.08     1618.03     29.71 o   0.59926
   9  21   5      796.66      698.35     24.60 o   0.62357
  10 -22  -5       90.07       97.01     24.40 o   0.61237
   9 -22  -5      550.33      584.64     28.00 o   0.59059
  -8  22   5     1358.98     1519.18     32.47 o   0.57069
  -7  22   5      199.19      183.98     23.97 o   0.55290
  -6  22   5      770.99      769.53     36.39 o   0.53741
  -5  22   5      146.90      150.56     23.77 o   0.52443
  -4  22   5      372.81      437.75     25.98 o   0.51415
  -3  22   5       12.42       26.81     21.41 o   0.50674
  -2  22   5       33.45       28.50     15.43 o   0.50233
  -1  22   5      780.06      752.19     20.98 o   0.50098
   0  22   5      468.41      450.38     18.48 o   0.50274
   1  22   5     1116.50     1159.49     22.66 o   0.50756
   2  22   5     1753.15     1706.95     26.42 o   0.51535
  -3 -22  -5      509.80      489.60     25.15 o   0.52599
   4  22   5       59.27       86.21     21.01 o   0.53932
   5  22   5       13.15       14.17     20.22 o   0.55512
   6  22   5      199.91      171.48     21.96 o   0.57321
   7  22   5     1010.85      991.92     26.47 o   0.59336
   8  22   5        2.82       15.36     20.93 o   0.61539
   9 -23  -5       26.66       19.81     22.55 o   0.60770
  -8  23   5      307.23      336.80     30.40 o   0.58838
  -7  23   5        1.13       11.39     27.89 o   0.57114
  -6  23   5       38.77       42.03     23.27 o   0.55616
  -5  23   5      397.70      394.17     25.26 o   0.54363
  -4  23   5        0.35        1.01     22.48 o   0.53372
  -3  23   5       84.04       60.36     22.50 o   0.52659
  -2  23   5     2219.03     2245.85     26.54 o   0.52234
  -1  23   5      700.76      802.43     20.44 o   0.52105
   0  23   5     2161.37     2089.00     25.72 o   0.52273
   1  23   5      339.95      320.26     19.13 o   0.52737
  -2 -23  -5      494.63      555.45     31.94 o   0.53487
   3  23   5      720.93      692.48     23.67 o   0.54514
   4  23   5      884.07      834.72     24.36 o   0.55800
   5  23   5      376.21      306.44     22.02 o   0.57329
   6  23   5       51.17       30.19     20.89 o   0.59082
   7  23   5       20.74       26.06     20.99 o   0.61040
  -8  24   5      140.61      189.39     28.05 o   0.60631
  -7  24   5       73.85       65.31     27.49 o   0.58959
  -6  24   5        1.27        0.00     26.45 o   0.57509
  -5  24   5       90.77      105.02     27.88 o   0.56298
  -4  24   5      611.08      561.97     31.30 o   0.55342
  -3  24   5       31.34       34.38     20.64 o   0.54654
  -2  24   5      917.77      931.91     25.87 o   0.54245
  -1  24   5       59.89       61.70     16.21 o   0.54121
   0  24   5     1720.49     1709.32     30.33 o   0.54283
   1  24   5       46.06       63.29     17.24 o   0.54729
   2  24   5      868.34      875.42     29.43 o   0.55453
   3  24   5       99.78       98.06     19.84 o   0.56444
   4  24   5       20.16       10.90     19.27 o   0.57687
   5  24   5      135.50      144.60     21.56 o   0.59167
   6  24   5      105.14       67.39     20.82 o   0.60867
  -8  25   5      405.20      422.57     32.39 o   0.62445
  -7  25   5      131.07      121.41     27.89 o   0.60823
  -6  25   5       39.69       55.37     28.31 o   0.59418
  -5  25   5      523.29      543.51     31.84 o   0.58247
  -4  25   5       21.91       46.92     26.11 o   0.57324
  -3  25   5       64.57       79.26     24.53 o   0.56660
  -2  25   5     2000.67     2033.10     40.78 o   0.56265
  -1  25   5        5.46       31.55     18.53 o   0.56145
   0  25   5     1533.44     1407.07     26.62 o   0.56302
   1  25   5      131.76      117.92     21.86 o   0.56732
  -2 -25  -5      613.26      656.24     32.79 o   0.57431
   3  25   5       49.17       17.74     19.59 o   0.58388
   4  25   5      145.54      128.05     19.70 o   0.59591
   5  25   5      204.09      165.00     21.01 o   0.61025
  -6  26   5       11.32        0.00     26.78 o   0.61342
  -5  26   5       43.72       51.42     25.43 o   0.60209
  -4  26   5      443.13      465.77     27.24 o   0.59316
  -3  26   5       73.73       93.96     23.87 o   0.58675
  -2  26   5      515.96      570.52     27.07 o   0.58294
  -1  26   5       23.34       13.36     21.58 o   0.58178
   0  26   5       72.65       61.59     19.99 o   0.58329
  -1 -26  -5      492.75      501.28     27.07 o   0.58745
   2  26   5      195.36      185.43     29.73 o   0.59420
   3  26   5        8.04       11.50     19.37 o   0.60345
   4  26   5       13.41       10.09     20.29 o   0.61510
  -5  27   5       32.54       33.92     26.68 o   0.62182
  -4  27   5        9.50       51.98     24.65 o   0.61318
  -3  27   5      478.13      485.87     27.06 o   0.60698
  -2  27   5       54.19       78.78     24.83 o   0.60330
  -1  27   5     1889.22     1782.88     42.95 o   0.60218
   0  27   5      149.57      125.62     21.32 o   0.60364
   1  27   5        5.69        5.12     20.02 o   0.60765
   2  27   5       39.75       25.34     21.58 o   0.61418
   3  27   5      181.17      148.05     23.47 o   0.62314
  -2  28   5       60.74       47.45     22.90 o   0.62372
  -1  28   5       10.38       52.87     27.85 o   0.62264
   0  28   5        0.19       13.10     25.12 o   0.62405
 -16   0   6       16.75        0.49     26.71 o   0.61691
 -14   0   6     1029.21     1051.06     37.69 o   0.54341
 -12   0   6     4622.96     4571.22     38.19 o   0.47164
 -10   0   6      304.61      293.86     16.83 o   0.40252
  -8   0   6     3561.89     3296.56     18.82 o   0.33769
  -6   0   6      740.84      824.77     13.57 o   0.28014
  -4   0   6     1416.98     1317.08      8.04 o   0.23527
  -2   0   6     4997.49     5524.46     14.59 o   0.21132
   0   0   6     8225.51     7870.34     27.00 o   0.21539
   2   0   6      836.40     1165.69     11.99 o   0.24609
   4   0   6     2005.24     1975.98     31.98 o   0.29523
   6   0   6      221.68      160.07     13.74 o   0.35523
   8   0   6     1411.01     1400.79     38.56 o   0.42149
  10   0   6      105.87       70.49     30.92 o   0.49147
  12   0   6      261.15      265.42     32.34 o   0.56380
 -16   1   6      464.51      358.49     21.50 o   0.61728
 -15   1   6      164.08      117.62     21.90 o   0.58038
 -14   1   6      620.48      620.97     19.81 o   0.54383
 -13   1   6       13.08       10.25     15.17 o   0.50771
 -12   1   6     2222.95     2050.72     18.48 o   0.47212
 -11   1   6      136.43      128.70     12.36 o   0.43719
 -10   1   6       30.67       19.85      8.75 o   0.40309
  -9   1   6       74.64       59.67      6.86 o   0.37004
  -8   1   6        0.13        8.67      6.27 o   0.33836
  -7   1   6     1378.90     1172.38     10.35 o   0.30848
  -6   1   6     6812.82     6610.82     17.09 o   0.28095
  -5   1   6       65.63       90.12      5.91 o   0.25655
  -4   1   6     6431.17     6749.15     18.96 o   0.23624
  -3   1   6       43.41       65.81      6.83 o   0.22115
  -2   1   6      747.98      804.95      5.33 o   0.21240
  -1   1   6       24.70       64.42      5.31 o   0.21078
   0   1   6       24.23       22.38      7.84 o   0.21645
   1   1   6     2135.78     2398.70      8.16 o   0.22886
   2   1   6     4282.95     4350.26     12.52 o   0.24702
   3   1   6     2016.80     2056.97     10.33 o   0.26974
   4   1   6     3791.98     3560.71     12.90 o   0.29600
   5   1   6     5441.10     5647.25     19.90 o   0.32493
   6   1   6     7270.19     7479.23     30.19 o   0.35587
   7   1   6        0.50       22.07     12.63 o   0.38836
   8   1   6       87.45       82.28     15.02 o   0.42203
   9   1   6        0.83       11.61     22.23 o   0.45662
  10   1   6      361.93      373.24     24.26 o   0.49193
  11   1   6      227.92      279.01     23.63 o   0.52783
  12   1   6       60.64       49.90     22.21 o   0.56420
 -13  -1  -6        1.30        4.24     22.98 o   0.60096
 -16   2   6        0.42        0.00     19.27 o   0.61838
 -15   2   6       27.50        8.93     20.38 o   0.58155
 -14   2   6      279.66      268.78     17.42 o   0.54508
 -13   2   6     1365.97     1290.15     19.46 o   0.50906
 -12   2   6      708.55      695.57     14.56 o   0.47357
 -11   2   6     4729.12     4477.75     23.80 o   0.43875
 -10   2   6      279.70      267.65     10.48 o   0.40478
  -9   2   6     4763.47     4754.90     19.39 o   0.37188
  -8   2   6     3419.10     3260.83     15.74 o   0.34038
  -7   2   6      906.50      885.55      9.53 o   0.31069
  -6   2   6     1356.91     1395.89      9.81 o   0.28337
  -5   2   6       41.15       70.55      4.54 o   0.25920
  -4   2   6     3061.23     3206.70     16.50 o   0.23911
  -3   2   6        3.89       15.49      7.47 o   0.22422
  -2   2   6      289.09      138.94      4.09 o   0.21559
  -1   2   6     4510.79     4767.48     10.72 o   0.21399
   0   2   6      313.50      254.25      5.08 o   0.21958
   1   2   6     1202.26     1256.46     13.23 o   0.23183
   2   2   6     2841.52     2841.11     17.57 o   0.24977
  -3  -2  -6     3831.83     3663.59     29.23 o   0.27227
   4   2   6     2893.09     2600.03     10.67 o   0.29830
   5   2   6      133.86      148.43      7.70 o   0.32702
   6   2   6     2973.76     2979.26     16.85 o   0.35779
   7   2   6     2858.25     2839.01     18.07 o   0.39011
   8   2   6     4804.95     4848.36     29.43 o   0.42364
   9   2   6      343.47      346.66     23.07 o   0.45811
  10   2   6      105.37       99.64     22.40 o   0.49332
  11   2   6      580.49      564.94     25.62 o   0.52913
  12   2   6      234.03      255.02     20.83 o   0.56541
 -13  -2  -6      203.74      161.50     23.19 o   0.60209
 -16   3   6      501.33      496.07     24.01 o   0.62022
 -15   3   6       25.64       18.38     20.03 o   0.58351
 -14   3   6      136.12      131.80     17.25 o   0.54717
 -13   3   6      295.94      237.78     16.09 o   0.51129
 -12   3   6      142.25      116.64     15.73 o   0.47597
 -11   3   6       54.83       60.11     12.78 o   0.44134
 -10   3   6      367.90      383.72     11.21 o   0.40758
  -9   3   6     1528.61     1548.53     13.48 o   0.37494
  -8   3   6     1194.79     1320.58     11.81 o   0.34371
  -7   3   6      646.43      551.63      6.92 o   0.31433
  -6   3   6     2280.22     2371.99     11.49 o   0.28736
  -5   3   6     7507.37     7857.48     30.12 o   0.26356
  -4   3   6    21117.39    21464.53     39.51 o   0.24383
  -3   3   6      803.52      855.18     17.88 o   0.22924
  -2   3   6      261.98      250.44      5.96 o   0.22081
  -1   3   6      149.85      295.94      5.47 o   0.21925
   0   3   6     1606.08     1623.26      7.98 o   0.22471
   1   3   6     3451.54     3125.60     19.13 o   0.23669
   2   3   6     2099.01     2214.26     17.07 o   0.25429
  -3  -3  -6     4522.55     4682.80     31.52 o   0.27642
   4   3   6     1563.41     1545.64     17.14 o   0.30209
   5   3   6    11614.55    11877.64     26.44 o   0.33049
   6   3   6      657.83      612.86     10.41 o   0.36096
   7   3   6      106.35      101.89     14.43 o   0.39302
   8   3   6       82.44      167.93     15.78 o   0.42632
   9   3   6        2.95       13.98     15.32 o   0.46059
  10   3   6        8.99        3.93     21.57 o   0.49563
  11   3   6      749.46      747.07     26.02 o   0.53127
  12   3   6       16.11       62.42     19.38 o   0.56742
 -13  -3  -6       52.01       84.34     23.21 o   0.60398
 -16   4   6       70.51       53.96     22.62 o   0.62279
 -15   4   6      165.35      148.66     20.94 o   0.58624
 -14   4   6      466.54      435.07     20.64 o   0.55008
 -13   4   6     2320.11     2360.31     23.95 o   0.51440
 -12   4   6      801.92      691.02     18.22 o   0.47931
 -11   4   6       12.35       10.23     10.45 o   0.44494
 -10   4   6      311.41      316.45     10.85 o   0.41148
  -9   4   6      829.92      799.50     11.72 o   0.37916
  -8   4   6      245.78      253.64      8.81 o   0.34832
  -7   4   6     1224.72     1165.03      7.89 o   0.31936
  -6   4   6      420.00      514.12      5.15 o   0.29286
  -5   4   6       59.77      106.93     10.65 o   0.26954
  -4   4   6      630.84      812.91     17.82 o   0.25028
  -3   4   6     1434.04     1514.95     13.40 o   0.23609
  -2   4   6     4999.87     5523.08     14.05 o   0.22792
  -1   4   6       29.56      109.25      6.34 o   0.22641
   0   4   6     2447.61     2476.43     12.20 o   0.23170
  -1  -4  -6      163.48      207.83     15.71 o   0.24334
   2   4   6      159.39      124.91     13.18 o   0.26048
   3   4   6     6495.86     6135.44     29.58 o   0.28213
   4   4   6      180.30      101.50      4.25 o   0.30733
   5   4   6      346.58      311.32      6.53 o   0.33528
   6   4   6       20.99       15.85      7.42 o   0.36535
   7   4   6     1759.38     1711.22     20.76 o   0.39706
   8   4   6     4674.21     4653.60     30.12 o   0.43005
   9   4   6      723.52      713.95     18.79 o   0.46404
  10   4   6      286.36      250.66     22.89 o   0.49883
  11   4   6       15.27       37.45     19.24 o   0.53427
 -12  -4  -6     1813.60     1926.36     32.08 o   0.57023
 -13  -4  -6     1843.75     1787.81     32.09 o   0.60662
 -15   5   6     1392.81     1223.49     39.59 o   0.58972
 -14   5   6      709.63      678.13     18.41 o   0.55379
 -13   5   6       83.05       88.83     16.73 o   0.51837
 -12   5   6     1560.90     1475.54     20.15 o   0.48356
 -11   5   6        8.82       11.78     12.29 o   0.44952
 -10   5   6      688.55      678.77     12.25 o   0.41643
  -9   5   6      636.32      634.28     10.80 o   0.38453
  -8   5   6      162.15      167.41      8.46 o   0.35416
  -7   5   6       71.63       63.98      7.10 o   0.32572
  -6   5   6     1298.82     1372.16      6.28 o   0.29978
  -5   5   6     2057.25     1932.05      7.65 o   0.27704
  -4   5   6     2538.27     2699.22     14.39 o   0.25835
  -3   5   6     2815.09     2535.50     14.03 o   0.24462
  -2   5   6      773.57      946.43      8.52 o   0.23674
  -1   5   6      413.69      295.52      7.44 o   0.23529
   0  -5  -6      163.05      237.03      8.36 o   0.24038
   1   5   6       76.36       59.11     13.78 o   0.25162
   2   5   6       27.98       83.09     12.90 o   0.26824
   3   5   6      761.89      755.73     15.80 o   0.28930
   4   5   6       36.09       29.48      3.22 o   0.31393
   5   5   6      197.76      139.55     13.38 o   0.34134
   6   5   6      214.42      215.03     14.22 o   0.37092
   7   5   6      762.95      761.60     17.99 o   0.40219
   8   5   6     2099.38     2222.64     24.03 o   0.43479
   9   5   6       10.42       21.64     15.92 o   0.46844
  10   5   6       44.15       52.33     18.86 o   0.50293
  11   5   6      606.80      588.06     22.37 o   0.53809
 -12  -5  -6      781.70      804.76     26.54 o   0.57381
 -13  -5  -6        1.96       80.18     22.01 o   0.60999
 -15   6   6      412.07      348.02     25.10 o   0.59396
 -14   6   6      176.28      160.79     16.38 o   0.55830
 -13   6   6     1975.08     2033.31     24.41 o   0.52318
 -12   6   6      628.54      603.72     17.81 o   0.48872
 -11   6   6      292.86      275.90     12.69 o   0.45506
 -10   6   6      708.95      724.99     13.09 o   0.42241
  -9   6   6      120.60      110.24      9.45 o   0.39100
  -8   6   6     1046.03     1026.80     11.21 o   0.36116
  -7   6   6     1775.62     1575.29     11.27 o   0.33332
  -6   6   6      118.36      152.40      3.23 o   0.30803
  -5   6   6      843.51      812.99      5.66 o   0.28594
  -4   6   6     6282.69     6773.60     19.73 o   0.26787
  -3   6   6     3590.46     2918.98      8.92 o   0.25466
  -2   6   6        9.41       22.94      6.88 o   0.24710
  -1   6   6       30.90       85.10      7.20 o   0.24571
   0   6   6     5403.35     5656.41     14.69 o   0.25059
   1   6   6     2233.74     1909.83     18.35 o   0.26139
   2   6   6    12375.17    12722.61     41.09 o   0.27742
  -3  -6  -6      168.73      158.42     18.38 o   0.29784
   4   6   6     2422.76     2324.48     21.15 o   0.32181
   5   6   6      347.46      253.15     14.54 o   0.34860
   6   6   6       69.85       65.09     15.11 o   0.37761
   7   6   6       50.67       46.81     14.99 o   0.40837
   8   6   6        1.48       14.63     16.03 o   0.44052
   9   6   6      889.83      921.72     18.38 o   0.47376
  10   6   6      202.19      172.30     19.18 o   0.50788
  11   6   6      164.40      218.63     20.07 o   0.54273
 -12  -6  -6       39.07       52.66     21.68 o   0.57816
 -13  -6  -6     1763.64     1747.27     32.00 o   0.61408
 -15   7   6     1387.58     1334.83     39.59 o   0.59892
 -14   7   6      123.00       95.24     15.72 o   0.56358
 -13   7   6      159.48      165.42     15.85 o   0.52881
 -12   7   6      186.24      193.29     11.68 o   0.49474
 -11   7   6       10.58        5.06     11.28 o   0.46153
 -10   7   6       16.85       19.75      9.70 o   0.42936
  -9   7   6      378.03      389.99     10.09 o   0.39850
  -8   7   6      538.88      556.88     10.08 o   0.36927
  -7   7   6      543.50      646.51      9.35 o   0.34209
  -6   7   6     2400.88     2249.28      7.37 o   0.31750
  -5   7   6     5112.93     4933.00     13.75 o   0.29612
  -4   7   6       23.89       17.83      5.01 o   0.27871
  -3   7   6      794.29      707.75      8.11 o   0.26604
  -2   7   6      425.13      355.72      8.06 o   0.25881
  -1   7   6     1094.77     1130.28     10.98 o   0.25748
   0   7   6      618.93     1125.04      8.76 o   0.26214
   1   7   6     1425.73     1638.36     10.88 o   0.27249
   2   7   6      954.31     1079.38     21.48 o   0.28790
   3   7   6      500.64      467.08     15.21 o   0.30762
   4   7   6        7.88       23.79      4.14 o   0.33089
   5   7   6      125.38      157.72     15.47 o   0.35700
   6   7   6       40.24       43.13     16.03 o   0.38538
   7   7   6     1343.79     1247.66     20.53 o   0.41556
   8   7   6      916.57      935.10     17.69 o   0.44719
   9   7   6        4.04       20.23     14.83 o   0.47997
  10   7   6      487.54      516.59     17.37 o   0.51368
 -11  -7  -6     2496.54     2724.70     34.13 o   0.54816
 -12  -7  -6      285.23      314.48     23.42 o   0.58326
 -13  -7  -6       94.55      150.94     21.88 o   0.61888
 -15   8   6      123.60       86.25     23.49 o   0.60460
 -14   8   6      352.35      318.23     18.26 o   0.56961
 -13   8   6     1048.38     1012.67     16.93 o   0.53523
 -12   8   6       29.09       15.19     11.52 o   0.50160
 -11   8   6      404.61      375.15     12.73 o   0.46887
 -10   8   6       60.87       42.25     11.02 o   0.43725
  -9   8   6      393.22      363.72     10.02 o   0.40698
  -8   8   6     3222.01     3102.12     15.23 o   0.37841
  -7   8   6     2190.69     2158.13     13.99 o   0.35194
  -6   8   6      141.46       91.29      7.48 o   0.32808
  -5   8   6     3713.73     4031.58     15.48 o   0.30744
  -4   8   6     2046.41     1985.01     12.72 o   0.29071
  -3   8   6     5671.77     5462.39     18.68 o   0.27859
  -2   8   6    14348.15    12980.17     20.55 o   0.27169
  -1   8   6     1779.43     1663.47      8.80 o   0.27043
   0   8   6     1759.40     2018.73     14.07 o   0.27487
   1   8   6     4758.42     4640.11     18.07 o   0.28475
   2   8   6     5354.60     5069.84     13.64 o   0.29954
  -3  -8  -6      584.17      681.82      9.28 o   0.31854
   4   8   6      343.14      291.54     15.71 o   0.34106
   5   8   6     1968.71     1902.44     22.87 o   0.36644
   6   8   6       19.77       26.96     17.11 o   0.39415
   7   8   6        5.87       15.71     13.00 o   0.42371
   8   8   6        7.94       15.46     13.97 o   0.45477
   9   8   6      602.40      586.68     16.99 o   0.48704
  10   8   6      989.00     1038.19     19.45 o   0.52029
 -11  -8  -6      433.93      468.93     23.27 o   0.55436
 -12  -8  -6     1879.03     1907.00     31.29 o   0.58909
 -13  -8  -6      862.86      869.56     32.09 o   0.62438
 -15   9   6       12.92        9.97     20.06 o   0.61097
 -14   9   6      151.52      145.16     16.29 o   0.57637
 -13   9   6      184.59      151.50     13.87 o   0.54242
 -12   9   6      429.49      448.46     13.54 o   0.50926
 -11   9   6       32.85       38.81     11.50 o   0.47706
 -10   9   6      754.04      686.51     13.23 o   0.44602
  -9   9   6      125.82      115.27      9.41 o   0.41639
  -8   9   6      575.93      587.78     10.38 o   0.38851
  -7   9   6     1380.33     1482.37     12.14 o   0.36278
  -6   9   6     1775.97     1719.48     12.30 o   0.33968
  -5   9   6      143.93      171.30      7.23 o   0.31979
  -4   9   6     3463.97     3411.18     15.90 o   0.30374
  -3   9   6     2470.25     2542.75     14.36 o   0.29216
  -2   9   6     5535.74     5336.41     18.36 o   0.28559
  -1   9   6     2260.75     2184.98     10.65 o   0.28439
   0   9   6     4801.88     4322.78     18.25 o   0.28862
   1   9   6     4010.84     4182.27     17.93 o   0.29804
   2   9   6      103.44      165.01      5.13 o   0.31220
   3   9   6       30.12       51.24      7.49 o   0.33047
   4   9   6        8.17       20.30      9.81 o   0.35223
   5   9   6      501.37      503.12     14.56 o   0.37687
   6   9   6      341.05      302.96     14.48 o   0.40385
   7   9   6      221.12      244.70     15.40 o   0.43275
   8   9   6        5.22       25.23     14.24 o   0.46320
   9   9   6      281.89      214.00     15.29 o   0.49492
  10   9   6     1695.59     1834.36     22.45 o   0.52768
 -11  -9  -6      900.19      860.75     30.73 o   0.56130
 -12  -9  -6      683.07      793.86     31.37 o   0.59563
 -15  10   6       82.60       72.99     16.57 o   0.61802
 -14  10   6     1699.71     1678.15     24.78 o   0.58383
 -13  10   6      318.90      310.60     13.20 o   0.55034
 -12  10   6      568.61      553.42     13.70 o   0.51769
 -11  10   6      207.50      178.49     11.80 o   0.48605
 -10  10   6      241.72      219.08     12.21 o   0.45562
  -9  10   6     4133.20     4049.47     20.55 o   0.42666
  -8  10   6     3248.22     3377.93     16.23 o   0.39950
  -7  10   6      188.44      207.05      8.96 o   0.37452
  -6  10   6      883.65      872.76     10.47 o   0.35220
  -5  10   6      176.84      186.23      7.65 o   0.33305
  -4  10   6      789.04      750.39      9.82 o   0.31767
  -3  10   6     1556.74     1600.99     12.56 o   0.30662
  -2  10   6     9452.10     9656.09     23.57 o   0.30037
  -1  10   6      973.13     1006.18     10.77 o   0.29922
   0  10   6      285.81      335.53      9.39 o   0.30324
   1  10   6      158.62      220.59      9.50 o   0.31223
   2  10   6     6684.52     6255.95     17.82 o   0.32577
   3  10   6       29.23       60.28      6.77 o   0.34332
   4  10   6     7921.98     7883.00     25.54 o   0.36431
   5  10   6      689.45      637.01     15.12 o   0.38818
   6  10   6        6.14        9.10     12.79 o   0.41443
   7  10   6        6.46        6.33     14.50 o   0.44264
   8  10   6     1351.15     1394.43     19.82 o   0.47246
   9  10   6      119.34      124.69     14.67 o   0.50359
  10  10   6      103.70      141.95     20.59 o   0.53582
 -11 -10  -6       49.17       56.55     27.01 o   0.56896
 -12 -10  -6     2956.82     3055.85     53.97 o   0.60285
 -14  11   6      637.38      642.17     18.47 o   0.59197
 -13  11   6      588.79      657.93     14.83 o   0.55897
 -12  11   6        3.32        2.25     11.30 o   0.52685
 -11  11   6      272.36      318.02     12.34 o   0.49579
 -10  11   6     1318.30     1379.83     15.47 o   0.46600
  -9  11   6     1951.86     2020.84     16.67 o   0.43773
  -8  11   6      700.88      715.93     10.91 o   0.41130
  -7  11   6     1488.51     1541.33     12.78 o   0.38708
  -6  11   6      528.23      523.87     10.36 o   0.36553
  -5  11   6      518.00      476.68      8.99 o   0.34712
  -4  11   6      699.43      690.80      9.91 o   0.33239
  -3  11   6      406.88      444.06      9.61 o   0.32184
  -2  11   6     1162.17     1096.04     11.23 o   0.31589
  -1  11   6     8152.05     7869.86     21.78 o   0.31481
   0  11   6     1278.15     1116.78     12.20 o   0.31863
   1  11   6     1574.71     1613.00     14.61 o   0.32719
   2  11   6      929.90      798.72     12.19 o   0.34014
   3  11   6      172.32      165.14      7.18 o   0.35699
   4  11   6     2597.96     2379.65     16.15 o   0.37722
   5  11   6      136.43      151.69     12.84 o   0.40032
   6  11   6      354.26      330.66     14.60 o   0.42582
   7  11   6      901.56      816.10     22.52 o   0.45332
   8  11   6       40.16       52.36     17.47 o   0.48248
   9  11   6      234.48      235.95     18.41 o   0.51301
  10  11   6     1103.03     1106.37     25.67 o   0.54468
  11  11   6      915.02      885.33     25.12 o   0.57731
 -12 -11  -6        5.99       83.78     27.69 o   0.61074
 -14  12   6      951.04      819.28     19.13 o   0.60075
 -13  12   6      557.14      567.02     15.73 o   0.56827
 -12  12   6     1334.41     1364.98     16.47 o   0.53671
 -11  12   6        7.25       16.35     11.32 o   0.50625
 -10  12   6       16.04       24.58     11.43 o   0.47711
  -9  12   6      637.46      679.75     13.55 o   0.44954
  -8  12   6       83.69       86.10      9.28 o   0.42385
  -7  12   6     2425.04     2429.34     15.53 o   0.40039
  -6  12   6      149.16      141.93      8.60 o   0.37959
  -5  12   6      706.45      736.41      9.97 o   0.36190
  -4  12   6       27.91       31.71      7.96 o   0.34780
  -3  12   6     8305.00     8478.18     23.52 o   0.33773
  -2  12   6      508.40      617.91     10.64 o   0.33207
  -1  12   6      113.75      146.45     10.15 o   0.33103
   0  12   6      235.11      273.51      9.84 o   0.33467
   1  12   6     1865.50     1612.24     15.37 o   0.34283
   2  12   6      842.82      768.68     12.96 o   0.35521
   3  12   6     2664.77     2548.74     20.90 o   0.37137
   4  12   6     2640.05     2729.50     25.47 o   0.39086
   5  12   6     1193.61     1085.74     26.17 o   0.41320
   6  12   6      346.62      331.10     19.97 o   0.43795
   7  12   6      827.80      831.44     22.93 o   0.46473
   8  12   6      267.51      278.00     21.38 o   0.49322
   9  12   6     1063.68     1101.82     22.71 o   0.52312
  10  12   6        3.96       12.34     19.70 o   0.55422
  11  12   6       73.89       69.12     20.57 o   0.58631
 -12 -12  -6      447.12      414.44     29.40 o   0.61926
 -14  13   6      292.48      303.09     16.77 o   0.61016
 -13  13   6       86.24      101.24     14.04 o   0.57820
 -12  13   6      515.18      442.82     13.31 o   0.54722
 -11  13   6      364.32      351.42     12.39 o   0.51738
 -10  13   6      223.52      229.57     11.76 o   0.48890
  -9  13   6     1370.06     1416.68     15.10 o   0.46204
  -8  13   6     2695.36     2632.15     19.00 o   0.43708
  -7  13   6     1591.94     1650.30     13.79 o   0.41437
  -6  13   6      494.50      523.70     10.13 o   0.39431
  -5  13   6     3157.32     3058.38     15.21 o   0.37731
  -4  13   6      351.71      375.26      9.35 o   0.36381
  -3  13   6      136.16      174.07      9.24 o   0.35419
  -2  13   6      269.96      299.56     10.66 o   0.34880
  -1  13   6     6401.88     6448.94     23.22 o   0.34781
   0  13   6     2789.75     2711.91     18.87 o   0.35128
   1  13   6     1564.67     1562.57     15.95 o   0.35906
   2  13   6       25.19       17.90     10.87 o   0.37090
   3  13   6     1885.73     1708.50     18.07 o   0.38641
   4  13   6      559.36      564.03     27.14 o   0.40517
   5  13   6      140.70      169.87     18.51 o   0.42676
   6  13   6     1096.16     1079.49     24.20 o   0.45077
   7  13   6        8.46       16.69     19.93 o   0.47683
   8  13   6        5.52        0.49     20.12 o   0.50463
   9  13   6      220.62      229.39     21.44 o   0.53390
  10  13   6       27.58       29.76     20.12 o   0.56440
  11  13   6      435.93      392.11     22.46 o   0.59595
 -14  14   6        7.44       11.63     13.11 o   0.62016
 -13  14   6      855.27      849.78     17.22 o   0.58874
 -12  14   6      830.96      858.26     15.06 o   0.55834
 -11  14   6       88.85       96.11     11.34 o   0.52914
 -10  14   6       19.21       14.32     10.53 o   0.50133
  -9  14   6      328.72      346.49     12.26 o   0.47516
  -8  14   6       13.36       20.21     11.07 o   0.45093
  -7  14   6     1272.01     1209.13     12.87 o   0.42896
  -6  14   6     1717.67     1761.09     14.93 o   0.40961
  -5  14   6     1278.41     1390.17     15.61 o   0.39328
  -4  14   6      316.55      316.58      9.47 o   0.38034
  -3  14   6     3210.51     3442.28     17.07 o   0.37115
  -2  14   6        1.09        1.00     10.13 o   0.36601
  -1  14   6      293.72      328.47     12.55 o   0.36507
   0  14   6      900.23      859.61     11.87 o   0.36837
   1  14   6      901.53      773.87     12.53 o   0.37580
   2  14   6       22.45       39.81     11.87 o   0.38712
   3  14   6      628.11      661.24     15.59 o   0.40201
   4  14   6      114.74      125.28     18.53 o   0.42008
   5  14   6        3.40       45.01     19.38 o   0.44094
   6  14   6      107.20       90.89     19.92 o   0.46421
   7  14   6      223.80      202.33     20.24 o   0.48956
   8  14   6       44.20       29.04     20.37 o   0.51668
   9  14   6      784.20      661.09     24.12 o   0.54530
  10  14   6      110.70      100.79     20.19 o   0.57519
  11  14   6       20.80        7.01     19.82 o   0.60618
 -13  15   6       18.89       26.10     13.11 o   0.59986
 -12  15   6      434.89      398.71     14.86 o   0.57005
 -11  15   6     1516.43     1550.86     16.91 o   0.54148
 -10  15   6        0.08        3.60     10.97 o   0.51434
  -9  15   6      138.95      146.92     11.18 o   0.48887
  -8  15   6      173.93      173.02     11.19 o   0.46535
  -7  15   6     1064.88     1093.01     12.51 o   0.44410
  -6  15   6      266.04      263.15     11.59 o   0.42544
  -5  15   6       20.66       35.37     10.20 o   0.40973
  -4  15   6      378.07      359.30      9.77 o   0.39733
  -3  15   6     1583.11     1674.20     14.26 o   0.38855
  -2  15   6      530.50      528.17     11.87 o   0.38363
  -1  15   6       70.08       59.02      9.93 o   0.38274
   0  15   6       24.57       32.85     10.26 o   0.38589
   1  15   6     1592.00     1501.49     15.01 o   0.39299
   2  15   6      115.54      108.95     12.81 o   0.40383
   3  15   6      298.23      298.83     14.18 o   0.41812
   4  15   6      550.68      536.49     20.52 o   0.43552
  -5 -15  -6     5445.05     5208.64     42.80 o   0.45567
   6  15   6        3.93       19.48     20.31 o   0.47823
   7  15   6      534.67      440.55     22.80 o   0.50288
   8  15   6      251.89      182.54     22.19 o   0.52931
   9  15   6      657.92      689.60     24.57 o   0.55728
  10  15   6        1.49        6.96     19.91 o   0.58657
  11  15   6      271.58      200.55     20.83 o   0.61698
  13 -16  -6      446.50      345.33     22.80 o   0.61152
  12 -16  -6      290.77      284.62     22.53 o   0.58231
  11 -16  -6      717.60      774.49     21.07 o   0.55437
  10 -16  -6      188.01      185.97     15.41 o   0.52789
  -9  16   6      198.56      197.64     13.27 o   0.50311
  -8  16   6     1455.00     1439.12     18.01 o   0.48029
  -7  16   6      965.69      910.53     14.75 o   0.45972
  -6  16   6      730.47      730.55     12.81 o   0.44172
  -5  16   6      233.53      254.29     10.83 o   0.42662
  -4  16   6      442.83      436.17      9.92 o   0.41472
  -3  16   6     3313.60     3271.42     17.47 o   0.40632
   2 -16  -6       94.29       83.41     10.49 o   0.40162
   1 -16  -6      761.37      703.44     12.68 o   0.40077
   0  16   6      153.39      137.94     10.66 o   0.40378
   1  16   6      487.90      453.02     12.52 o   0.41057
   2  16   6      181.60      191.00     13.82 o   0.42096
   3  16   6       54.50       22.04     18.37 o   0.43468
   4  16   6      184.69      160.06     19.67 o   0.45144
   5  16   6       35.15       63.74     20.62 o   0.47092
   6  16   6     1021.84      941.89     24.39 o   0.49278
  -7 -16  -6     1143.60     1146.74     30.80 o   0.51673
   8  16   6      136.63      141.22     20.61 o   0.54249
   9  16   6       12.88       14.73     20.91 o   0.56981
  10  16   6       35.56       30.66     20.46 o   0.59849
  13 -17  -6      222.17      198.09     22.64 o   0.62369
  12 -17  -6       19.45       30.57     21.70 o   0.59508
  11 -17  -6      522.10      522.87     24.02 o   0.56777
  10 -17  -6     1512.50     1571.73     37.53 o   0.54194
   9 -17  -6     1671.57     1737.41     31.24 o   0.51784
  -8  17   6      239.63      272.96     27.93 o   0.49570
  -7  17   6       39.50       50.45     21.44 o   0.47580
  -6  17   6      754.81      866.08     33.11 o   0.45843
  -5  17   6      573.62      555.37     24.28 o   0.44389
  -4  17   6     1277.66     1280.71     27.43 o   0.43247
  -3  17   6     4588.59     4539.82     31.09 o   0.42442
  -2  17   6       13.00       10.15     15.19 o   0.41992
  -1  17   6     1205.07     1236.02     19.33 o   0.41911
   0  17   6     3526.08     3613.37     31.99 o   0.42199
   1  17   6     1415.07     1338.44     18.31 o   0.42849
   2  17   6     1248.28     1235.72     18.47 o   0.43845
   3  17   6       12.96        8.05     18.61 o   0.45165
   4  17   6       44.41       64.87     19.99 o   0.46780
   5  17   6      648.06      603.78     23.52 o   0.48662
   6  17   6     1034.62     1056.57     25.37 o   0.50781
   7  17   6      157.29      159.07     20.61 o   0.53108
   8  17   6      141.86      175.10     21.02 o   0.55617
   9  17   6       69.46       60.97     20.32 o   0.58286
  10  17   6       92.20       85.07     20.62 o   0.61092
  12 -18  -6      690.94      740.32     26.55 o   0.60833
  11 -18  -6       27.53       24.92     21.49 o   0.58164
  10 -18  -6        1.49        8.95     22.29 o   0.55646
   9 -18  -6        7.33       18.87     21.26 o   0.53301
  -8  18   6     1745.06     1689.98     37.21 o   0.51153
  -7  18   6        1.44        9.77     21.54 o   0.49227
  -6  18   6       16.92       37.01     22.49 o   0.47550
  -5  18   6        0.00       13.29     22.24 o   0.46151
  -4  18   6     1944.21     1823.94     31.01 o   0.45053
  -3  18   6      489.52      451.26     17.52 o   0.44281
  -2  18   6      212.08      188.11     16.08 o   0.43850
  -1  18   6        2.79       10.56     14.84 o   0.43772
   0  18   6        0.57       19.54     14.27 o   0.44048
   1  18   6       12.15       17.39     13.72 o   0.44671
   2  18   6     2457.75     2459.68     24.38 o   0.45628
   3  18   6      195.92      186.12     19.97 o   0.46897
   4  18   6      506.53      520.85     21.97 o   0.48455
   5  18   6      918.75      851.37     24.85 o   0.50274
  -6 -18  -6     2382.50     2392.86     36.65 o   0.52327
   7  18   6       89.13       70.77     20.10 o   0.54589
   8  18   6     1060.52     1033.66     26.48 o   0.57033
   9  18   6       57.91       62.94     20.32 o   0.59638
  10  18   6      125.53      109.58     20.75 o   0.62383
  12 -19  -6      206.46      236.45     22.82 o   0.62204
  11 -19  -6      159.81      168.37     22.59 o   0.59596
  10 -19  -6     2703.92     2966.55     38.61 o   0.57141
   9 -19  -6      474.01      522.74     26.53 o   0.54860
  -8  19   6        6.54       26.20     21.40 o   0.52775
  -7  19   6      580.47      605.18     24.72 o   0.50910
  -6  19   6      287.96      312.02     23.46 o   0.49291
  -5  19   6      475.35      476.96     24.73 o   0.47942
  -4  19   6      554.08      635.04     26.78 o   0.46887
  -3  19   6       59.40       56.90     15.85 o   0.46145
  -2  19   6        8.86       14.37     15.34 o   0.45732
  -1  19   6      497.02      490.88     18.27 o   0.45657
   0  19   6     2292.56     2170.73     23.99 o   0.45921
   1  19   6       21.35       27.23     15.43 o   0.46520
   2  19   6      967.30      997.11     24.27 o   0.47439
   3  19   6       12.38        8.68     19.76 o   0.48661
   4  19   6     1428.20     1401.52     26.29 o   0.50164
   5  19   6       36.49       28.53     20.62 o   0.51924
  -6 -19  -6     2325.61     2275.27     36.61 o   0.53914
   7  19   6      135.63      183.95     21.98 o   0.56112
   8  19   6      109.74      154.70     21.71 o   0.58492
   9  19   6       27.84        8.87     20.69 o   0.61035
  11 -20  -6        6.04       15.92     22.02 o   0.61068
  10 -20  -6      225.60      219.08     23.87 o   0.58675
  -9  20   6     1053.92     1162.74     28.95 o   0.56456
  -8  20   6     1845.29     1931.50     32.59 o   0.54432
  -7  20   6      398.55      416.21     24.49 o   0.52627
  -6  20   6        5.99        2.69     21.68 o   0.51062
  -5  20   6      323.70      362.65     24.52 o   0.49761
  -4  20   6       41.74       27.39     22.16 o   0.48745
  -3  20   6       70.89       88.93     21.65 o   0.48032
  -2  20   6        8.77       17.64     15.29 o   0.47635
  -1  20   6      702.45      702.32     19.21 o   0.47563
   0  20   6       19.56       34.36     15.12 o   0.47817
   1  20   6       69.95       54.86     15.03 o   0.48392
   2  20   6     1613.21     1599.47     26.89 o   0.49276
   3  20   6      347.01      361.80     21.03 o   0.50454
   4  20   6      260.15      259.10     21.72 o   0.51905
  -5 -20  -6     1960.97     1934.06     33.91 o   0.53607
   6  20   6       99.01      101.81     21.02 o   0.55538
   7  20   6     1148.93     1208.55     28.03 o   0.57673
   8  20   6     1766.14     1700.04     29.96 o   0.59992
   9  20   6        1.71       11.02     20.66 o   0.62474
 -10  21   6      659.00      648.33     22.79 o   0.60246
  -9  21   6      428.80      472.90     25.26 o   0.58087
  -8  21   6      489.50      480.95     26.25 o   0.56122
  -7  21   6      632.90      694.79     27.05 o   0.54373
  -6  21   6      524.89      569.05     26.49 o   0.52860
  -5  21   6       77.62       86.44     23.12 o   0.51604
  -4  21   6      845.76      908.47     27.35 o   0.50625
  -3  21   6        9.99       21.80     20.76 o   0.49939
  -2  21   6     1182.63     1171.03     22.19 o   0.49557
  -1  21   6      232.55      251.12     16.86 o   0.49488
   0  21   6     3304.04     3352.68     28.19 o   0.49732
   1  21   6      375.41      335.74     19.30 o   0.50285
   2  21   6        8.88       37.50     19.72 o   0.51137
   3  21   6        1.53        0.00     19.81 o   0.52273
   4  21   6      298.32      235.28     21.12 o   0.53675
   5  21   6       81.37       96.51     20.66 o   0.55322
   6  21   6       76.34       41.59     21.55 o   0.57195
  -7 -21  -6      701.60      775.38     30.51 o   0.59271
   8  21   6       34.55       50.80     20.98 o   0.61529
 -10  22   6       96.41       84.87     20.13 o   0.61851
  -9  22   6      285.37      329.94     23.69 o   0.59750
  -8  22   6      188.31      202.85     23.20 o   0.57841
  -7  22   6      368.16      412.31     26.17 o   0.56145
  -6  22   6     2209.62     2195.37     43.87 o   0.54681
  -5  22   6      323.53      274.40     25.02 o   0.53469
  -4  22   6       24.52       53.33     23.11 o   0.52524
  -3  22   6     1189.54     1169.39     28.59 o   0.51863
  -2  22   6      190.70      224.29     20.47 o   0.51496
  -1  22   6      245.07      232.13     17.36 o   0.51429
   0  22   6      321.22      383.91     23.41 o   0.51664
   1  22   6     1416.63     1470.81     26.26 o   0.52197
   2  22   6      849.87      803.65     23.82 o   0.53018
  -3 -22  -6     1008.00     1072.95     29.05 o   0.54114
   4  22   6       14.43       19.16     20.56 o   0.55470
   5  22   6       53.54       58.58     20.34 o   0.57066
   6  22   6       41.05       16.43     20.49 o   0.58883
   7  22   6      985.06     1016.28     27.28 o   0.60901
  -9  23   6      604.89      652.36     33.38 o   0.61442
  -8  23   6        1.03        3.02     23.07 o   0.59587
  -7  23   6      310.84      315.61     25.76 o   0.57943
  -6  23   6        0.74        6.36     23.74 o   0.56525
  -5  23   6       22.37       71.70     24.50 o   0.55353
  -4  23   6      632.94      694.37     26.98 o   0.54441
  -3  23   6       13.13       31.82     22.20 o   0.53804
  -2  23   6       21.47       25.98     19.88 o   0.53450
  -1  23   6     2492.63     2446.40     27.53 o   0.53386
   0  23   6      760.13      786.66     23.95 o   0.53612
   1  23   6     1416.75     1442.03     28.40 o   0.54125
   2  23   6      140.70      110.96     19.80 o   0.54917
   3  23   6      174.76      216.99     21.40 o   0.55977
   4  23   6       25.99       19.09     19.81 o   0.57288
   5  23   6       26.25       23.71     19.74 o   0.58835
   6  23   6      218.84      135.01     22.36 o   0.60599
  -8  24   6       94.57       85.60     28.15 o   0.61358
  -7  24   6     1394.40     1531.63     40.43 o   0.59762
  -6  24   6      193.39      170.23     29.67 o   0.58389
  -5  24   6      850.93      899.56     30.02 o   0.57254
  -4  24   6        0.66        3.52     23.00 o   0.56374
  -3  24   6     1505.23     1555.06     31.59 o   0.55758
  -2  24   6        8.05       41.49     20.19 o   0.55417
  -1  24   6      337.85      389.08     18.54 o   0.55355
   0  24   6      206.93      164.00     20.11 o   0.55573
   1  24   6      412.07      480.95     24.49 o   0.56069
   2  24   6        7.86       35.99     18.67 o   0.56834
   3  24   6      432.75      409.71     21.71 o   0.57858
   4  24   6        0.18        3.24     19.90 o   0.59127
   5  24   6        5.58        8.57     20.21 o   0.60627
   6  24   6       27.23       10.28     20.32 o   0.62341
  -7  25   6      112.19      112.57     28.36 o   0.61602
  -6  25   6      225.39      194.66     28.14 o   0.60270
  -5  25   6      672.33      761.08     33.42 o   0.59172
  -4  25   6       48.79       39.67     25.06 o   0.58320
  -3  25   6       11.64       30.73     21.04 o   0.57725
  -2  25   6        1.04       24.72     19.75 o   0.57396
  -1  25   6     2316.57     2383.85     45.67 o   0.57336
   0  25   6       47.74       33.64     18.83 o   0.57547
   1  25   6      403.19      383.11     23.82 o   0.58025
   2  25   6      284.96      252.05     20.28 o   0.58765
   3  25   6       93.18       71.00     19.61 o   0.59756
   4  25   6      128.24      120.57     19.96 o   0.60986
   5  25   6       17.75        8.85     20.46 o   0.62441
  -6  26   6      649.42      690.63     33.97 o   0.62168
  -5  26   6       27.11       23.00     27.31 o   0.61104
  -4  26   6       51.85       58.94     25.13 o   0.60279
  -3  26   6      486.07      479.47     25.99 o   0.59704
  -2  26   6     1076.81     1034.89     29.58 o   0.59386
  -1  26   6      843.66      882.52     38.41 o   0.59328
   0  26   6       73.71       61.58     21.02 o   0.59532
   1  26   6      378.00      400.79     23.73 o   0.59994
   2  26   6       33.70       16.99     20.56 o   0.60710
   3  26   6      118.06       95.99     20.17 o   0.61670
  -4  27   6      327.54      349.79     26.43 o   0.62250
  -3  27   6      272.72      301.06     25.80 o   0.61694
  -2  27   6      267.32      262.66     32.35 o   0.61385
  -1  27   6       47.05       99.96     30.27 o   0.61329
   0  27   6      558.19      533.26     32.35 o   0.61527
   1  27   6      217.99      218.26     22.20 o   0.61974
 -15   0   7      445.05      390.32     26.76 o   0.58583
 -13   0   7     1821.16     1716.86     34.00 o   0.51522
 -11   0   7     8450.65     8226.66     53.36 o   0.44737
  -9   0   7      143.07      192.34     11.01 o   0.38375
  -7   0   7     2959.14     3259.78     21.56 o   0.32683
  -5   0   7       11.66       17.48      4.08 o   0.28071
  -3   0   7    13605.31    14487.68     30.87 o   0.25143
  -1   0   7     8483.40     7975.60     26.87 o   0.24507
   1   0   7      821.43      992.43     12.73 o   0.26332
   3   0   7    12928.15    12725.27     32.26 o   0.30174
   5   0   7     7026.61     6995.86     53.45 o   0.35382
   7   0   7       22.50       71.15     30.63 o   0.41444
   9   0   7      425.02      368.13     33.16 o   0.48038
  11   0   7      562.20      573.18     35.90 o   0.54972
  13   0   7        3.79        7.65     31.47 o   0.62134
 -16   1   7      145.56      102.86     21.42 o   0.62224
 -15   1   7       80.42       61.64     17.26 o   0.58622
 -14   1   7      234.64      208.59     19.13 o   0.55066
 -13   1   7     2939.58     2920.09     27.38 o   0.51566
 -12   1   7     1077.59     1056.62     22.51 o   0.48135
 -11   1   7      937.46      969.16     17.37 o   0.44788
 -10   1   7      423.13      347.02     11.39 o   0.41546
  -9   1   7     7304.57     7447.60     21.83 o   0.38434
  -8   1   7      337.16      384.89      8.48 o   0.35488
  -7   1   7      139.58      141.44      7.31 o   0.32753
  -6   1   7     1385.09     1374.22      9.25 o   0.30284
  -5   1   7     1789.04     1760.32     10.06 o   0.28152
  -4   1   7      553.36      569.32      8.87 o   0.26440
  -3   1   7     2754.01     2738.74     11.90 o   0.25233
  -2   1   7      127.58      107.51      5.24 o   0.24605
  -1   1   7      333.67      336.52      8.42 o   0.24600
   0   1   7      144.86      137.62     12.89 o   0.25219
   1   1   7    14882.03    14142.75     24.26 o   0.26419
   2   1   7     1866.90     1472.90      8.40 o   0.28124
   3   1   7     2926.31     2735.21      9.29 o   0.30249
   4   1   7      658.83      756.60      8.14 o   0.32714
   5   1   7     4315.09     4116.21     31.57 o   0.35446
   6   1   7      732.42      698.21     14.39 o   0.38389
   7   1   7     3072.55     2907.61     31.75 o   0.41499
   8   1   7     1255.48     1208.26     27.05 o   0.44739
   9   1   7       45.57       48.46     23.10 o   0.48085
  10   1   7        7.84       27.21     22.94 o   0.51515
  11   1   7        4.29        9.41     22.68 o   0.55014
  12   1   7        3.32        0.00     21.62 o   0.58569
 -13  -1  -7      204.85      239.62     22.96 o   0.62170
 -16   2   7      105.71       59.95     21.62 o   0.62334
 -15   2   7       26.27       18.00     16.48 o   0.58738
 -14   2   7       31.81       15.06     17.77 o   0.55190
 -13   2   7     1299.13     1168.58     21.98 o   0.51699
 -12   2   7     1637.70     1659.54     23.87 o   0.48277
 -11   2   7       40.61       54.08     14.38 o   0.44941
 -10   2   7        1.08        1.31      8.77 o   0.41710
  -9   2   7     1205.19     1185.83     12.29 o   0.38612
  -8   2   7     4380.71     4212.83     16.80 o   0.35680
  -7   2   7     4555.80     4255.27     15.01 o   0.32961
  -6   2   7      507.51      522.62      6.37 o   0.30509
  -5   2   7      619.26      567.37     14.83 o   0.28394
  -4   2   7        1.12       24.08     13.29 o   0.26698
  -3   2   7       34.90       40.69      9.12 o   0.25503
  -2   2   7        6.13        9.93      4.63 o   0.24881
  -1   2   7       24.76       48.45      7.98 o   0.24877
   0   2   7      692.21      601.75      6.74 o   0.25489
   1   2   7     2280.05     2209.08     18.10 o   0.26676
   2   2   7       12.21       29.02      9.92 o   0.28366
   3   2   7     4849.37     4940.39     23.35 o   0.30475
   4   2   7     3333.14     3167.32     27.00 o   0.32922
   5   2   7     3662.26     3477.51     15.74 o   0.35638
   6   2   7      147.45      175.91     12.98 o   0.38567
   7   2   7      405.83      538.75     24.85 o   0.41663
   8   2   7      433.77      459.88     24.78 o   0.44892
   9   2   7      516.84      523.68     24.66 o   0.48227
  10   2   7     1255.27     1178.56     28.84 o   0.51648
  11   2   7       29.83       51.30     23.37 o   0.55138
  12   2   7       65.58       56.09     22.22 o   0.58685
 -13  -2  -7        9.08        3.31     22.44 o   0.62280
 -15   3   7      185.40      157.86     17.52 o   0.58932
 -14   3   7      534.02      503.36     19.46 o   0.55396
 -13   3   7        0.97        0.00     17.70 o   0.51919
 -12   3   7     1747.64     1589.43     20.87 o   0.48512
 -11   3   7     3509.62     3328.43     24.69 o   0.45193
 -10   3   7      573.57      603.24     13.62 o   0.41982
  -9   3   7      308.86      304.07      9.62 o   0.38906
  -8   3   7       34.44       21.05      7.39 o   0.35998
  -7   3   7       34.15       27.99      5.72 o   0.33304
  -6   3   7      217.23      319.52      9.82 o   0.30880
  -5   3   7     2109.81     1923.14     21.17 o   0.28793
  -4   3   7     2414.53     2429.71     22.58 o   0.27121
  -3   3   7     4905.47     4792.92     20.00 o   0.25945
  -2   3   7     2425.87     2701.70      9.24 o   0.25335
  -1   3   7     1127.90     1082.79     10.02 o   0.25330
   0   3   7      309.79      234.07      5.00 o   0.25932
   1   3   7      115.97      190.58     12.54 o   0.27100
   2   3   7     1458.54     1310.08     14.93 o   0.28765
  -3  -3  -7     3012.76     3287.72     28.57 o   0.30846
  -4  -3  -7     2038.26     2069.32     26.94 o   0.33266
   5   3   7      509.40      427.55     13.84 o   0.35957
   6   3   7     2320.22     2172.37     22.20 o   0.38861
   7   3   7     6016.18     5919.84     40.16 o   0.41936
   8   3   7      289.32      308.84     24.03 o   0.45145
   9   3   7        5.54       14.53     22.41 o   0.48463
  10   3   7       60.57       62.57     22.92 o   0.51868
  11   3   7      171.99      197.13     24.38 o   0.55344
  12   3   7      421.15      418.86     21.77 o   0.58879
 -13  -3  -7      152.62      163.99     23.06 o   0.62463
 -15   4   7       28.26       51.25     16.91 o   0.59202
 -14   4   7       16.91       19.78     16.47 o   0.55683
 -13   4   7       58.07       17.34     19.74 o   0.52225
 -12   4   7     1635.38     1521.99     20.68 o   0.48840
 -11   4   7       26.13       25.37     14.79 o   0.45545
 -10   4   7      792.93      781.01     14.36 o   0.42360
  -9   4   7     4267.10     4270.04     18.47 o   0.39313
  -8   4   7     1435.61     1393.58     11.78 o   0.36439
  -7   4   7      148.82      158.57      6.12 o   0.33780
  -6   4   7     3204.30     2978.95     19.83 o   0.31392
  -5   4   7     1471.79     1263.44     15.48 o   0.29341
   4  -4  -7      150.40      127.64     17.35 o   0.27703
  -3   4   7     7985.77     7840.93     22.40 o   0.26553
  -2   4   7     1842.45     1726.05      9.97 o   0.25957
  -1   4   7        4.41       43.98      7.85 o   0.25952
   0   4   7     1567.99     1522.85     11.10 o   0.26540
   1   4   7     6596.57     6899.29     24.20 o   0.27682
   2   4   7      532.58      574.19     16.45 o   0.29314
  -3  -4  -7      389.54      382.44     18.90 o   0.31359
   4   4   7     6989.74     6793.75     30.69 o   0.33742
   5   4   7        7.97       10.45     12.26 o   0.36397
   6   4   7      213.37      216.26     14.58 o   0.39269
   7   4   7      596.98      631.60     17.99 o   0.42314
   8   4   7      329.11      345.86     23.23 o   0.45497
   9   4   7      151.08      148.26     22.86 o   0.48790
  10   4   7      743.68      793.63     26.47 o   0.52174
  11   4   7      144.96       95.60     23.09 o   0.55631
  12   4   7      166.23      181.68     20.66 o   0.59149
 -15   5   7       51.16       76.78     17.67 o   0.59547
 -14   5   7     1626.36     1727.49     26.73 o   0.56050
 -13   5   7      589.45      551.13     21.15 o   0.52616
 -12   5   7      522.31      523.82     17.76 o   0.49258
 -11   5   7        0.95        2.89     12.11 o   0.45993
 -10   5   7     1266.63     1250.46     16.27 o   0.42842
  -9   5   7       12.99       20.78     11.45 o   0.39832
  -8   5   7     7346.55     7318.41     21.59 o   0.36997
  -7   5   7     2433.66     2406.69     10.18 o   0.34381
  -6   5   7      392.93      435.85      9.20 o   0.32038
  -5   5   7     1064.74     1173.09     11.58 o   0.30032
  -4   5   7    14353.17    14275.25     34.05 o   0.28433
  -3   5   7      211.95      184.12      9.23 o   0.27314
  -2   5   7      115.40       88.79      6.86 o   0.26735
  -1   5   7    22322.03    23108.54     35.92 o   0.26731
   0   5   7     4466.83     4411.31     12.85 o   0.27302
   1   5   7     1074.44     1026.90     17.38 o   0.28413
   2   5   7     1421.99     1363.05     19.44 o   0.30005
   3   5   7      167.60      159.64     12.58 o   0.32006
   4   5   7       84.43      146.21     14.18 o   0.34345
   5   5   7      119.54      143.52     13.73 o   0.36957
   6   5   7     2666.58     2591.41     23.24 o   0.39788
   7   5   7      512.22      510.73     17.52 o   0.42796
   8   5   7      602.40      618.94     18.26 o   0.45945
   9   5   7      562.12      585.25     25.45 o   0.49209
  10   5   7       36.38       34.97     22.63 o   0.52566
  11   5   7       66.27       60.50     19.60 o   0.55999
 -12  -5  -7     1577.72     1717.88     32.38 o   0.59495
 -15   6   7       92.86      108.01     22.42 o   0.59967
 -14   6   7      168.27      172.65     19.12 o   0.56495
 -13   6   7        1.56        6.37     18.62 o   0.53090
 -12   6   7      838.32      821.83     17.75 o   0.49764
 -11   6   7       15.03        9.67     12.14 o   0.46535
 -10   6   7      895.83      887.67     15.20 o   0.43423
  -9   6   7     1038.72     1036.87     14.01 o   0.40456
  -8   6   7      565.63      593.10      9.56 o   0.37668
  -7   6   7     3838.99     3773.96     11.74 o   0.35103
  -6   6   7     9389.45     9099.97     23.09 o   0.32811
  -5   6   7      396.25      408.59      9.68 o   0.30855
  -4   6   7       45.04       68.64      9.11 o   0.29301
  -3   6   7      118.71      109.16      3.12 o   0.28217
  -2   6   7     3188.52     2996.53     11.78 o   0.27656
  -1   6   7       12.17       73.47      7.10 o   0.27652
   0   6   7      740.92      644.06     12.38 o   0.28204
   1   6   7       77.06      179.87     14.23 o   0.29282
   2   6   7     2046.83     2179.41     18.92 o   0.30829
  -3  -6  -7     1984.84     1973.78     24.89 o   0.32780
   4   6   7     2975.87     2899.95     23.52 o   0.35067
   5   6   7        3.00        9.83     14.22 o   0.37628
   6   6   7     2598.45     2399.27     23.31 o   0.40413
   7   6   7     3336.23     3047.24     26.23 o   0.43378
   8   6   7     1857.00     1795.41     23.71 o   0.46487
   9   6   7      104.25      124.66     22.33 o   0.49716
  10   6   7     1038.13     1084.18     23.76 o   0.53040
  11   6   7      210.59      164.57     19.35 o   0.56444
 -12  -6  -7     1086.65     1048.60     28.65 o   0.59915
 -15   7   7       86.17       65.77     22.31 o   0.60458
 -14   7   7      223.65      188.39     19.43 o   0.57017
 -13   7   7      637.85      617.45     18.09 o   0.53645
 -12   7   7       52.83       41.31     15.72 o   0.50356
 -11   7   7      855.62      853.34     14.87 o   0.47167
 -10   7   7       45.39       42.58     11.69 o   0.44099
  -9   7   7      276.52      289.62     11.97 o   0.41181
  -8   7   7     5719.08     5547.50     22.91 o   0.38446
  -7   7   7      256.09      260.29      7.87 o   0.35937
  -6   7   7      302.60      330.37      8.26 o   0.33702
  -5   7   7     5257.21     5545.62     19.04 o   0.31800
  -4   7   7     4622.20     4122.73     17.15 o   0.30295
  -3   7   7     4185.18     4223.17     11.79 o   0.29248
  -2   7   7      796.35      767.02      8.18 o   0.28707
  -1   7   7      287.68      328.83      7.75 o   0.28703
   0   7   7     1607.80     1382.10      8.84 o   0.29236
   1   7   7       70.90       60.20     12.78 o   0.30276
   2   7   7      417.95      417.64     14.08 o   0.31775
   3   7   7      231.75      205.46     14.76 o   0.33671
   4   7   7       78.69      116.38     14.53 o   0.35901
   5   7   7      345.32      287.21     16.21 o   0.38407
   6   7   7        4.34       14.15     16.45 o   0.41139
   7   7   7      630.54      668.65     19.25 o   0.44055
   8   7   7        7.97       24.34     16.44 o   0.47120
   9   7   7       30.02       49.05     18.51 o   0.50308
  10   7   7      265.00      295.02     20.16 o   0.53596
  11   7   7      159.67      142.96     19.54 o   0.56967
 -12  -7  -7      439.76      474.94     30.03 o   0.60407
 -15   8   7      187.37      201.03     26.24 o   0.61021
 -14   8   7       90.61       57.63     17.28 o   0.57613
 -13   8   7      659.90      598.78     18.09 o   0.54278
 -12   8   7      424.78      389.11     13.34 o   0.51030
 -11   8   7       14.06        8.89     11.78 o   0.47886
 -10   8   7      306.29      284.90     12.74 o   0.44868
  -9   8   7      410.60      370.82     12.64 o   0.42003
  -8   8   7      323.56      341.53     12.42 o   0.39325
  -7   8   7     4505.94     4545.18     17.63 o   0.36875
  -6   8   7       49.45       16.86      6.58 o   0.34701
  -5   8   7     1051.79      990.44     11.05 o   0.32857
  -4   8   7      185.42      146.18      5.49 o   0.31403
  -3   8   7     4540.23     4346.75     13.42 o   0.30393
  -2   8   7      104.12       85.47      6.48 o   0.29874
  -1   8   7     1959.63     1848.21     13.04 o   0.29870
   0   8   7       57.36       51.01      7.06 o   0.30382
   1   8   7      651.26      712.73      7.99 o   0.31385
   2   8   7       65.37       71.01     13.04 o   0.32833
   3   8   7     1351.05     1219.95     19.21 o   0.34671
   4   8   7      500.04      445.58     16.59 o   0.36841
  -5  -8  -7     1386.88     1443.78     28.64 o   0.39287
   6   8   7     1161.03     1027.18     21.45 o   0.41962
   7   8   7     1547.24     1440.15     21.90 o   0.44824
   8   8   7      261.35      260.35     15.16 o   0.47840
  -9  -8  -7     2349.51     2335.33     30.66 o   0.50983
  10   8   7      295.27      265.78     19.63 o   0.54230
 -11  -8  -7      110.16      150.20     29.24 o   0.57563
 -12  -8  -7       70.61       75.63     27.96 o   0.60970
 -15   9   7      898.56      836.53     29.42 o   0.61652
 -14   9   7        7.56        5.72     18.99 o   0.58282
 -13   9   7      282.83      272.15     15.11 o   0.54987
 -12   9   7      362.69      289.92     13.29 o   0.51783
 -11   9   7        1.01        2.49     11.76 o   0.48688
 -10   9   7        7.44        6.52     11.82 o   0.45723
  -9   9   7       72.75       81.56     12.15 o   0.42915
  -8   9   7      190.49      193.15     12.13 o   0.40298
  -7   9   7     2211.05     2180.49     18.10 o   0.37911
  -6   9   7     1070.03     1163.78     10.31 o   0.35800
  -5   9   7     1585.21     1444.37     12.23 o   0.34016
  -4   9   7      192.87      183.50      9.25 o   0.32613
  -3   9   7     6382.95     6325.43     19.37 o   0.31642
  -2   9   7       47.93       67.30      4.89 o   0.31143
  -1   9   7     1099.67     1016.96      7.42 o   0.31140
   0   9   7        5.24        5.96      7.43 o   0.31631
   1   9   7     1520.96     1500.98     19.42 o   0.32595
   2   9   7      415.31      291.82      5.99 o   0.33992
   3   9   7     2423.43     2337.98     23.40 o   0.35771
   4   9   7      352.96      366.37     17.05 o   0.37877
   5   9   7      487.79      492.96     20.04 o   0.40261
   6   9   7      498.21      485.11     19.56 o   0.42875
  -7  -9  -7      617.03      630.27     20.93 o   0.45680
   8   9   7      181.16      206.60     14.78 o   0.48643
   9   9   7       16.43      108.08     18.10 o   0.51737
  10   9   7        1.93        3.13     21.61 o   0.54939
 -11  -9  -7     1624.22     1646.60     35.69 o   0.58232
 -12  -9  -7       72.28       89.74     25.81 o   0.61602
 -15  10   7        7.42        0.00     22.27 o   0.62351
 -14  10   7      390.85      371.53     19.74 o   0.59020
 -13  10   7      196.66      193.70     14.53 o   0.55769
 -12  10   7      114.40       86.92     12.42 o   0.52613
 -11  10   7      400.40      388.82     13.17 o   0.49569
 -10  10   7       21.93       17.46     11.79 o   0.46660
  -9  10   7      448.92      429.13     13.80 o   0.43912
  -8  10   7      829.94      797.32     13.95 o   0.41358
  -7  10   7     4545.37     4572.94     22.99 o   0.39036
  -6  10   7      610.26      592.18     13.02 o   0.36989
  -5  10   7     2969.74     2959.36     16.00 o   0.35265
  -4  10   7      715.74      640.78     10.78 o   0.33914
  -3  10   7     6846.73     6718.22     22.29 o   0.32982
  -2  10   7     4249.03     4367.00     14.41 o   0.32504
  -1  10   7     4575.76     4434.39     18.21 o   0.32500
   0  10   7     1861.40     1730.82     13.29 o   0.32971
   1  10   7     3259.94     3381.41     17.11 o   0.33897
   2  10   7     2127.04     2195.01     20.96 o   0.35242
  -3 -10  -7      741.92      757.26     22.40 o   0.36961
   4  10   7       10.96       14.16     16.78 o   0.39003
   5  10   7     5385.89     5169.86     28.20 o   0.41322
   6  10   7       54.56       18.93     17.85 o   0.43873
   7  10   7      507.53      447.17     20.69 o   0.46618
   8  10   7       47.67       40.59     17.17 o   0.49525
   9  10   7     3671.38     3503.83     34.08 o   0.52567
  10  10   7        8.73       17.18     21.70 o   0.55721
 -11 -10  -7      407.21      439.41     29.08 o   0.58971
 -12 -10  -7      141.98      143.14     27.47 o   0.62301
 -14  11   7       16.84       35.39     15.37 o   0.59825
 -13  11   7      610.55      618.94     15.11 o   0.56620
 -12  11   7      385.81      386.89     14.04 o   0.53514
 -11  11   7       75.85       69.15     12.07 o   0.50525
 -10  11   7      330.23      321.73     13.13 o   0.47674
  -9  11   7     2546.66     2592.38     19.59 o   0.44989
  -8  11   7     1854.61     1859.73     18.28 o   0.42499
  -7  11   7       15.40       88.67     13.04 o   0.40243
  -6  11   7      100.84      163.47     12.59 o   0.38261
  -5  11   7     1661.26     1505.12     12.64 o   0.36597
  -4  11   7       29.29       13.94      8.86 o   0.35297
  -3  11   7     6876.70     6924.96     23.01 o   0.34402
  -2  11   7     3575.29     3584.15     13.16 o   0.33944
  -1  11   7      693.16      791.18     11.48 o   0.33940
   0  11   7      262.77      255.53      9.51 o   0.34392
   1  11   7     3039.84     2812.05     17.51 o   0.35280
   2  11   7       16.90       16.70      7.90 o   0.36575
  -3 -11  -7     1438.84     1431.62     25.52 o   0.38233
   4  11   7     1063.01      849.76     26.58 o   0.40211
   5  11   7      100.91      145.70     18.93 o   0.42464
   6  11   7      287.24      243.20     19.97 o   0.44950
   7  11   7     1482.25     1505.37     26.06 o   0.47633
   8  11   7     1497.97     1442.43     24.02 o   0.50481
   9  11   7      327.60      314.98     18.91 o   0.53469
 -10 -11  -7      304.95      319.87     28.87 o   0.56573
 -11 -11  -7     1177.82     1300.99     34.86 o   0.59777
 -14  12   7      279.65      293.17     17.95 o   0.60694
 -13  12   7      406.59      427.93     14.41 o   0.57538
 -12  12   7      148.97      118.20     12.67 o   0.54485
 -11  12   7     2551.68     2403.06     19.67 o   0.51551
 -10  12   7      279.99      321.64     12.78 o   0.48761
  -9  12   7     2428.63     2316.29     18.87 o   0.46139
  -8  12   7     2552.05     2696.35     20.20 o   0.43715
  -7  12   7     3522.36     3471.20     22.54 o   0.41525
  -6  12   7     2980.87     2976.92     20.50 o   0.39606
  -5  12   7        9.84       25.14      8.53 o   0.38002
  -4  12   7       12.07       17.76      8.98 o   0.36751
  -3  12   7        3.44       10.53      9.54 o   0.35892
  -2  12   7     3347.87     3625.18     16.97 o   0.35454
  -1  12   7     7156.77     6857.92     23.13 o   0.35450
   0  12   7       74.94       84.30      9.38 o   0.35883
   1  12   7      521.60      512.34     16.68 o   0.36736
   2  12   7      448.75      442.58     11.06 o   0.37980
   3  12   7     4185.62     3974.44     30.23 o   0.39580
   4  12   7      120.95      129.14     18.53 o   0.41494
   5  12   7      651.62      716.80     21.84 o   0.43681
   6  12   7      275.56      250.98     19.72 o   0.46101
   7  12   7      103.30       90.86     19.62 o   0.48721
  -8 -12  -7     2809.41     2854.26     39.70 o   0.51509
   9  12   7      181.40      198.87     18.48 o   0.54440
 -10 -12  -7      723.40      688.78     29.36 o   0.57492
 -11 -12  -7      154.62      153.68     27.54 o   0.60647
 -14  13   7     1520.36     1510.81     23.92 o   0.61626
 -13  13   7     1032.29     1105.78     15.98 o   0.58520
 -12  13   7       99.94       99.03     12.14 o   0.55520
 -11  13   7      386.46      354.87     12.51 o   0.52645
 -10  13   7       18.36       16.19     10.77 o   0.49915
  -9  13   7      673.36      841.73     14.71 o   0.47357
  -8  13   7     1905.02     1742.56     18.92 o   0.44999
  -7  13   7     1065.21     1122.09     18.20 o   0.42874
  -6  13   7       12.75       32.04     12.19 o   0.41019
  -5  13   7      728.67      739.63     14.88 o   0.39472
  -4  13   7     1882.61     1765.99     14.20 o   0.38270
  -3  13   7      997.13      933.17     12.65 o   0.37446
  -2  13   7      223.11      204.08     10.99 o   0.37025
  -1  13   7      604.19      559.46     11.22 o   0.37022
   0  13   7       22.35       34.18     10.06 o   0.37436
   1  13   7     5671.56     5202.35     23.77 o   0.38255
   2  13   7     2132.78     2001.87     23.35 o   0.39451
   3  13   7      173.70      186.88     18.50 o   0.40994
   4  13   7      286.43      212.03     18.67 o   0.42845
   5  13   7     2193.18     2064.04     26.88 o   0.44966
  -6 -13  -7     2710.03     2763.66     36.72 o   0.47320
   7  13   7       36.02       23.60     19.15 o   0.49876
  -8 -13  -7      597.00      632.25     30.02 o   0.52603
   9  13   7        2.98        5.22     17.02 o   0.55476
 -10 -13  -7      490.99      437.94     28.96 o   0.58474
 -11 -13  -7      112.50       76.97     25.61 o   0.61579
 -13  14   7       51.11       66.70     11.62 o   0.59562
 -12  14   7      787.86      807.01     14.28 o   0.56617
 -11  14   7      218.65      229.59     11.89 o   0.53800
 -10  14   7       82.02      134.76     11.26 o   0.51133
  -9  14   7     1536.55     1508.59     17.19 o   0.48638
  -8  14   7      827.93      822.34     16.04 o   0.46346
  -7  14   7     1273.73     1347.12     16.75 o   0.44286
  -6  14   7     2014.28     2158.48     17.56 o   0.42492
  -5  14   7     1990.18     2008.85     16.75 o   0.41001
  -4  14   7      308.12      334.91     10.74 o   0.39845
  -3  14   7     1474.39     1420.26     14.34 o   0.39054
  -2  14   7     4903.21     4953.31     22.24 o   0.38651
  -1  14   7       79.38      102.58      9.67 o   0.38648
   0  14   7      736.28      774.76     12.64 o   0.39045
   1  14   7        2.60       17.17     10.38 o   0.39830
   2  14   7     1601.46     1569.54     24.50 o   0.40981
   3  14   7     1218.81     1209.49     23.02 o   0.42468
   4  14   7      405.79      483.17     20.44 o   0.44257
   5  14   7      136.46      101.61     20.01 o   0.46313
   6  14   7        7.80       80.75     20.60 o   0.48603
   7  14   7      250.90      203.88     20.60 o   0.51094
   8  14   7     2394.49     2201.83     34.59 o   0.53760
   9  14   7       35.06       43.32     19.97 o   0.56574
  10  14   7      864.27      716.49     24.72 o   0.59517
 -13  15   7       68.03       71.60     14.26 o   0.60661
 -12  15   7      436.59      472.95     13.66 o   0.57772
 -11  15   7       73.77       84.27     12.71 o   0.55015
 -10  15   7     2190.12     2291.23     19.94 o   0.52409
  -9  15   7       10.87       25.57     11.92 o   0.49978
  -8  15   7     2038.30     2018.38     19.53 o   0.47750
  -7  15   7      235.14      295.25     13.19 o   0.45753
  -6  15   7      937.13     1016.90     15.71 o   0.44020
  -5  15   7       81.87       52.94     10.94 o   0.42582
  -4  15   7     3381.73     3392.47     17.90 o   0.41470
  -3  15   7       74.68       49.19     10.55 o   0.40710
   2 -15  -7      925.76      918.15     14.69 o   0.40324
  -1  15   7       87.70       69.95      9.67 o   0.40321
   0  15   7       59.83       75.75     10.23 o   0.40702
   1  15   7       65.37       53.35     10.47 o   0.41456
   2  15   7      160.03      117.07     16.86 o   0.42563
   3  15   7      599.95      575.85     20.59 o   0.43996
  -4 -15  -7     1386.77     1409.14     28.57 o   0.45725
   5  15   7       37.76       61.40     19.92 o   0.47718
   6  15   7     4435.20     3858.87     39.84 o   0.49944
   7  15   7       42.88       25.11     19.93 o   0.52371
   8  15   7       68.52       88.86     20.54 o   0.54975
   9  15   7       12.99        8.21     20.62 o   0.57730
  10  15   7       63.80       72.62     20.34 o   0.60617
  13 -16  -7      534.07      531.39     23.67 o   0.61814
  12 -16  -7      760.61      764.12     25.52 o   0.58982
  11 -16  -7      320.94      321.00     18.40 o   0.56284
  10 -16  -7       14.67       52.66     14.94 o   0.53739
  -9  16   7      260.32      277.11     14.17 o   0.51372
  -8  16   7     2805.04     2875.62     21.51 o   0.49207
  -7  16   7      642.79      674.80     13.64 o   0.47272
  -6  16   7      313.50      335.43     12.25 o   0.45596
  -5  16   7        2.76        1.53     10.85 o   0.44209
  -4  16   7      639.02      627.04     11.54 o   0.43139
  -3  16   7      721.59      720.70     13.61 o   0.42410
  -2  16   7      224.07      239.50     11.82 o   0.42039
  -1  16   7       14.19        9.99     10.50 o   0.42036
   0  16   7     2969.72     2964.70     18.21 o   0.42402
   1  16   7        5.88       18.71     10.72 o   0.43126
   2  16   7      104.52      105.60     17.00 o   0.44191
  -3 -16  -7      362.59      340.08     22.80 o   0.45573
   4  16   7       13.01       47.54     19.36 o   0.47245
  -5 -16  -7     1228.71     1159.82     29.16 o   0.49176
   6  16   7        5.85       43.75     20.35 o   0.51338
   7  16   7       35.71       12.28     20.11 o   0.53703
   8  16   7       92.47       88.80     20.36 o   0.56245
   9  16   7        2.20        2.78     20.01 o   0.58941
  10  16   7      356.50      296.33     21.82 o   0.61771
  12 -17  -7      111.06      132.82     21.32 o   0.60243
  11 -17  -7      100.54      114.19     20.99 o   0.57604
  10 -17  -7      964.67      993.03     26.90 o   0.55121
  -9  17   7      672.51      647.75     29.65 o   0.52815
  -8  17   7      318.11      366.81     28.59 o   0.50712
  -7  17   7      621.57      556.54     23.80 o   0.48836
  -6  17   7      911.71      902.62     25.84 o   0.47216
  -5  17   7      543.95      550.74     23.74 o   0.45878
  -4  17   7      901.72      828.01     24.32 o   0.44848
  -3  17   7      133.63      129.85     15.63 o   0.44147
  -2  17   7      937.57      925.11     19.81 o   0.43791
  -1  17   7      149.36      153.43     14.43 o   0.43788
   0  17   7      580.54      545.55     15.82 o   0.44139
   1  17   7     3012.42     2929.74     29.85 o   0.44835
   2  17   7     4530.40     4213.61     32.00 o   0.45860
   3  17   7      314.34      316.62     20.81 o   0.47194
   4  17   7      153.49       96.69     19.10 o   0.48810
   5  17   7     1793.72     1811.73     38.63 o   0.50682
   6  17   7     1159.11     1020.08     25.15 o   0.52782
   7  17   7      190.05      139.13     20.92 o   0.55085
   8  17   7      321.06      357.96     22.45 o   0.57566
   9  17   7       20.67       20.06     19.62 o   0.60203
  12 -18  -7       10.15       23.01     20.38 o   0.61552
  11 -18  -7     1016.66     1092.77     28.21 o   0.58972
  10 -18  -7      248.26      278.68     23.09 o   0.56549
  -9  18   7      653.97      664.24     30.84 o   0.54304
  -8  18   7      129.76      123.22     22.18 o   0.52260
  -7  18   7      134.92      146.86     21.17 o   0.50442
  -6  18   7       15.36       20.33     20.66 o   0.48875
  -5  18   7      102.46       94.53     21.13 o   0.47584
  -4  18   7     1491.66     1569.91     29.94 o   0.46592
  -3  18   7      114.16      113.77     15.61 o   0.45917
   2 -18  -7      293.00      236.01     17.04 o   0.45575
  -1  18   7      190.51      193.91     15.05 o   0.45573
   0  18   7       61.58       67.23     14.29 o   0.45910
   1  18   7      403.65      446.23     20.30 o   0.46579
   2  18   7      290.04      270.52     19.00 o   0.47567
  -3 -18  -7     3193.16     3342.49     37.51 o   0.48854
   4  18   7      131.47      137.71     19.57 o   0.50417
   5  18   7     1266.99     1255.58     26.49 o   0.52232
   6  18   7       18.32       24.05     19.63 o   0.54272
   7  18   7        9.69       14.44     20.12 o   0.56514
   8  18   7      103.65       84.66     21.01 o   0.58935
   9  18   7       20.79       20.53     19.81 o   0.61513
  11 -19  -7      298.99      317.17     23.71 o   0.60384
  10 -19  -7        2.71       26.71     21.98 o   0.58020
  -9  19   7     2055.03     2228.24     34.62 o   0.55835
  -8  19   7      632.23      624.68     25.86 o   0.53849
  -7  19   7       26.49       14.60     21.21 o   0.52087
  -6  19   7      233.78      188.11     22.20 o   0.50571
  -5  19   7      805.53      895.72     27.20 o   0.49324
  -4  19   7      190.07      173.87     21.49 o   0.48367
  -3  19   7      414.09      434.41     22.45 o   0.47718
  -2  19   7      283.59      260.93     16.58 o   0.47389
  -1  19   7      134.31      143.90     16.13 o   0.47386
   0  19   7       97.31       75.74     17.56 o   0.47711
   1  19   7     4491.10     4252.00     32.86 o   0.48355
   2  19   7      117.81       99.35     19.73 o   0.49308
   3  19   7      224.01      210.55     20.70 o   0.50550
   4  19   7      192.98      178.23     20.69 o   0.52062
  -5 -19  -7     1743.60     1744.78     33.52 o   0.53821
   6  19   7        2.66        8.68     19.86 o   0.55804
  -7 -19  -7     1849.18     1751.59     34.88 o   0.57986
   8  19   7      339.17      398.39     23.31 o   0.60348
  11 -20  -7     1279.61     1356.93     31.24 o   0.61838
  10 -20  -7        1.32        0.11     21.04 o   0.59532
  -9  20   7       44.02       45.30     21.51 o   0.57404
  -8  20   7      462.73      433.09     24.78 o   0.55474
  -7  20   7     1061.12     1079.57     28.68 o   0.53765
  -6  20   7      114.82      105.24     22.73 o   0.52298
  -5  20   7      742.17      783.07     27.04 o   0.51094
  -4  20   7      292.03      287.63     22.17 o   0.50171
  -3  20   7        3.85        3.57     20.23 o   0.49545
  -2  20   7       91.06      101.89     15.66 o   0.49228
  -1  20   7     2503.37     2380.06     27.15 o   0.49226
   0  20   7      175.23      214.45     17.93 o   0.49538
   1  20   7      184.89      194.98     19.93 o   0.50159
   2  20   7     1167.66     1229.30     25.50 o   0.51078
   3  20   7      675.97      722.29     23.00 o   0.52278
   4  20   7      100.49       63.93     20.01 o   0.53742
   5  20   7      664.05      617.71     24.01 o   0.55447
   6  20   7      187.71      154.25     20.86 o   0.57374
   7  20   7       17.00       67.37     21.42 o   0.59499
   8  20   7        1.84        6.70     20.11 o   0.61803
 -10  21   7      538.66      574.98     23.18 o   0.61081
  -9  21   7      433.03      457.66     25.62 o   0.59008
  -8  21   7       95.28      102.44     22.88 o   0.57133
  -7  21   7       31.34       24.76     22.11 o   0.55475
  -6  21   7      555.18      546.69     26.56 o   0.54055
  -5  21   7      551.17      586.93     26.34 o   0.52890
  -4  21   7       66.45       65.03     21.41 o   0.51999
  -3  21   7      152.98      195.22     21.44 o   0.51396
  -2  21   7      703.96      707.62     19.55 o   0.51090
  -1  21   7      163.10      204.81     21.52 o   0.51088
   0  21   7       24.10       29.03     17.61 o   0.51389
   1  21   7     1360.26     1410.91     24.05 o   0.51988
   2  21   7     1398.62     1305.83     26.09 o   0.52875
   3  21   7      697.99      690.02     23.33 o   0.54035
   4  21   7        4.61        3.04     19.09 o   0.55453
   5  21   7        4.60        7.76     20.92 o   0.57107
   6  21   7       52.37       46.87     20.24 o   0.58979
  -7 -21  -7     1581.89     1612.97     34.42 o   0.61049
  -9  22   7      195.92      253.76     24.00 o   0.60646
  -8  22   7      175.89      199.53     24.00 o   0.58823
  -7  22   7      324.95      408.22     25.50 o   0.57214
  -6  22   7        8.30        5.82     22.23 o   0.55838
  -5  22   7      782.28      858.25     28.40 o   0.54711
  -4  22   7      206.75      225.80     23.67 o   0.53850
  -3  22   7      822.89      879.68     26.52 o   0.53268
  -2  22   7      808.79      862.12     25.60 o   0.52973
  -1  22   7      863.26      824.38     24.26 o   0.52971
   0  22   7      398.99      397.78     21.24 o   0.53261
   1  22   7        0.12       11.50     17.55 o   0.53839
   2  22   7      723.17      713.72     23.21 o   0.54696
   3  22   7      102.49       82.89     19.56 o   0.55819
   4  22   7      647.90      566.30     22.53 o   0.57192
  -5 -22  -7     1449.90     1474.53     33.27 o   0.58798
   6  22   7        6.20        0.00     20.27 o   0.60617
  -9  23   7       94.57       80.68     23.68 o   0.62313
  -8  23   7     1287.05     1328.85     32.41 o   0.60541
  -7  23   7      320.31      401.74     26.04 o   0.58979
  -6  23   7       56.20       65.38     23.99 o   0.57644
  -5  23   7      109.07      120.08     24.17 o   0.56554
  -4  23   7       53.40       78.29     22.89 o   0.55721
  -3  23   7       84.15      123.15     22.02 o   0.55159
  -2  23   7       18.38       17.16     25.89 o   0.54874
  -1  23   7      109.82       64.56     19.40 o   0.54872
   0  23   7      331.01      374.65     20.82 o   0.55152
   1  23   7        0.56        1.73     17.27 o   0.55711
   2  23   7      394.78      361.83     21.13 o   0.56539
   3  23   7       12.25        2.55     19.63 o   0.57626
   4  23   7        3.53        8.74     19.74 o   0.58957
   5  23   7       97.77       84.75     20.36 o   0.60516
   6  23   7        4.50        7.44     19.67 o   0.62286
  -8  24   7       54.45       73.01     26.58 o   0.62284
  -7  24   7       66.53       96.19     24.77 o   0.60767
  -6  24   7      770.07      809.30     29.27 o   0.59473
  -5  24   7      395.03      376.39     25.56 o   0.58416
  -4  24   7        1.43        6.06     21.34 o   0.57611
  -3  24   7       83.57      115.50     22.47 o   0.57067
  -2  24   7     1768.24     1820.62     44.74 o   0.56792
  -1  24   7      197.34      198.51     27.43 o   0.56790
   0  24   7       83.53      110.11     19.11 o   0.57061
   1  24   7      138.94      116.54     19.26 o   0.57601
   2  24   7      111.15       81.95     18.77 o   0.58403
   3  24   7        0.02       13.72     18.46 o   0.59455
   4  24   7      674.30      623.05     23.93 o   0.60746
   5  24   7        1.16        3.53     20.25 o   0.62260
  -6  25   7      152.48      154.58     27.71 o   0.61321
  -5  25   7        5.05       15.51     23.37 o   0.60297
  -4  25   7      963.17      939.02     29.08 o   0.59517
  -3  25   7       39.07       24.62     25.82 o   0.58990
  -2  25   7        1.28       32.65     26.77 o   0.58725
  -1  25   7        7.58       28.20     25.23 o   0.58723
   0  25   7      541.75      577.00     27.38 o   0.58985
   1  25   7       17.14       15.61     20.34 o   0.59507
   2  25   7      201.29      213.30     19.75 o   0.60284
   3  25   7       21.14        7.76     18.46 o   0.61304
  -5  26   7       10.29        8.26     24.38 o   0.62194
  -4  26   7        4.99       55.68     32.76 o   0.61438
  -3  26   7      374.02      378.85     37.88 o   0.60928
  -2  26   7      170.34      198.28     27.33 o   0.60671
  -1  26   7      696.77      713.05     30.61 o   0.60669
   0  26   7      292.17      378.40     39.56 o   0.60923
   1  26   7      220.32      220.16     28.61 o   0.61429
   2  26   7       75.83       59.24     18.69 o   0.62181
 -14   0   8      273.46      309.75     26.61 o   0.55931
 -12   0   8     2157.71     2219.29     36.09 o   0.49257
 -10   0   8     4100.77     3880.29     39.61 o   0.42995
  -8   0   8      213.23      228.16     11.99 o   0.37352
  -6   0   8      828.57      960.43      7.62 o   0.32651
  -4   0   8     2706.01     2582.27     13.26 o   0.29349
  -2   0   8     1352.09     1363.74     14.26 o   0.27945
   0   0   8     8906.05     8572.89     43.37 o   0.28719
   2   0   8     1568.46     1893.62     29.37 o   0.31511
   4   0   8    10530.93    10036.41     31.75 o   0.35853
   6   0   8     8708.62     8605.91     64.75 o   0.41258
   8   0   8      410.46      452.02     35.24 o   0.47364
  10   0   8        6.11       11.73     31.89 o   0.53933
  12   0   8      390.42      341.76     35.86 o   0.60816
 -15   1   8        0.49        6.74     15.98 o   0.59417
 -14   1   8      963.73      995.04     22.18 o   0.55971
 -13   1   8      837.59      834.36     21.04 o   0.52595
 -12   1   8     1875.48     2049.67     24.41 o   0.49303
 -11   1   8      580.39      517.99     20.99 o   0.46113
 -10   1   8       29.16       56.46     17.49 o   0.43048
  -9   1   8      618.05      647.87     13.77 o   0.40136
  -8   1   8     5984.16     6162.05     19.43 o   0.37413
  -7   1   8       79.13       64.05      5.57 o   0.34923
  -6   1   8      865.17      809.93     10.62 o   0.32721
  -5   1   8      246.94      223.92      5.52 o   0.30866
  -4   1   8      119.41      155.69      6.79 o   0.29426
  -3   1   8      626.03      676.59      5.50 o   0.28463
  -2   1   8     4337.41     4022.76     12.12 o   0.28026
  -1   1   8     4091.95     4379.25     17.87 o   0.28140
   0   1   8      264.44      308.33     12.61 o   0.28798
   1   1   8       49.12       73.35      5.64 o   0.29965
   2   1   8     6967.47     6793.65     31.50 o   0.31583
   3   1   8     1411.28     1420.46     13.52 o   0.33589
   4   1   8      338.71      355.07     19.49 o   0.35917
   5   1   8        1.73        2.48     19.47 o   0.38508
   6   1   8      203.15      288.43     23.22 o   0.41314
   7   1   8      611.07      602.12     24.82 o   0.44293
   8   1   8      769.79      753.53     25.95 o   0.47412
   9   1   8       45.68       44.68     22.99 o   0.50647
  10   1   8     1113.61     1055.57     28.30 o   0.53976
  11   1   8      242.91      280.82     25.19 o   0.57382
  12   1   8        4.33        8.81     23.08 o   0.60853
 -15   2   8      440.61      404.73     18.48 o   0.59532
 -14   2   8      117.89      112.73     18.59 o   0.56093
 -13   2   8      535.86      493.55     19.82 o   0.52725
 -12   2   8     1447.92     1348.19     22.65 o   0.49441
 -11   2   8      343.48      328.05     18.80 o   0.46261
 -10   2   8      238.87      212.94     18.62 o   0.43206
  -9   2   8     1388.92     1314.47     16.09 o   0.40306
  -8   2   8      288.86      279.46     11.52 o   0.37595
  -7   2   8      322.39      316.04      5.51 o   0.35119
  -6   2   8      578.34      566.52     10.87 o   0.32929
  -5   2   8      276.84      238.97     13.69 o   0.31087
  -4   2   8     4213.66     4105.65     22.64 o   0.29657
  -3   2   8     1966.48     1856.46     13.34 o   0.28702
  -2   2   8     1983.38     2114.53      9.35 o   0.28269
  -1   2   8      181.81      284.12      8.60 o   0.28382
   0   2   8     1352.94     1204.67      9.46 o   0.29034
   1   2   8      405.94      351.92     10.77 o   0.30192
   2   2   8     2830.62     2605.75     22.69 o   0.31799
   3   2   8     4738.71     4638.16     37.47 o   0.33792
   4   2   8     1217.43     1257.02     15.35 o   0.36106
   5   2   8      214.48      216.17     11.89 o   0.38685
   6   2   8     1710.28     1847.17     28.75 o   0.41479
   7   2   8      622.09      596.79     24.55 o   0.44447
   8   2   8        1.17       11.77     22.90 o   0.47556
   9   2   8       15.76        7.26     23.14 o   0.50782
  10   2   8       56.71       57.03     23.59 o   0.54102
  11   2   8     1727.86     1725.31     32.24 o   0.57501
  12   2   8      283.39      246.66     24.58 o   0.60965
 -15   3   8        2.56       19.72     17.51 o   0.59723
 -14   3   8      237.62      231.89     18.44 o   0.56296
 -13   3   8     1528.47     1549.36     23.48 o   0.52941
 -12   3   8     1075.90     1117.49     22.76 o   0.49671
 -11   3   8      419.20      371.31     18.41 o   0.46507
 -10   3   8      142.64      154.47     11.67 o   0.43469
  -9   3   8     1027.51     1115.67     14.48 o   0.40587
  -8   3   8      294.00      300.62     11.05 o   0.37897
  -7   3   8      201.09      170.26     11.09 o   0.35441
  -6   3   8      437.25      440.06     11.73 o   0.33273
  -5   3   8      522.82      444.70     14.12 o   0.31451
  -4   3   8     2692.58     2614.57     19.83 o   0.30039
  -3   3   8     4771.37     4755.59     18.71 o   0.29096
  -2   3   8      831.14      700.19      6.62 o   0.28669
  -1   3   8     6556.94     6295.14     18.57 o   0.28780
   0   3   8       68.05       97.25      4.45 o   0.29424
   1   3   8     1337.83     1197.55     15.13 o   0.30567
   2   3   8       27.49       23.51     10.57 o   0.32155
  -3  -3  -8     1381.69     1281.49     23.20 o   0.34127
   4   3   8     2693.53     2769.07     20.25 o   0.36421
   5   3   8       93.38       70.59     11.92 o   0.38978
   6   3   8       73.46       89.55     21.20 o   0.41752
   7   3   8       97.70       80.03     22.84 o   0.44702
   8   3   8      405.78      367.58     24.70 o   0.47795
   9   3   8      142.18      131.26     24.05 o   0.51006
  10   3   8      605.99      549.24     26.69 o   0.54312
  11   3   8       20.94       36.35     22.71 o   0.57699
  12   3   8      107.03       83.21     23.44 o   0.61152
 -15   4   8      738.93      774.62     22.36 o   0.59990
 -14   4   8       22.40       17.23     15.85 o   0.56579
 -13   4   8      116.42       90.67     18.75 o   0.53241
 -12   4   8       97.81      124.24     20.87 o   0.49991
 -11   4   8      811.84      756.43     21.85 o   0.46848
 -10   4   8      181.68      169.09     11.88 o   0.43834
  -9   4   8      290.19      288.10     12.06 o   0.40978
  -8   4   8     1850.63     1911.94     16.22 o   0.38315
  -7   4   8     1067.56     1020.11     13.32 o   0.35889
  -6   4   8     1274.22     1158.79     19.83 o   0.33749
  -5   4   8     2731.18     2614.98     23.19 o   0.31954
  -4   4   8      237.71      271.11     15.44 o   0.30565
  -3   4   8      900.97      867.20     11.04 o   0.29639
  -2   4   8     1057.48      984.43      8.61 o   0.29220
  -1   4   8      864.80      715.50      9.42 o   0.29329
   0   4   8     1386.73     1445.90      7.89 o   0.29961
   1   4   8     2238.75     1992.74     16.02 o   0.31084
   2   4   8     3489.70     3468.58     21.23 o   0.32647
   3   4   8      562.46      542.24     14.16 o   0.34591
   4   4   8       55.38       91.39     13.10 o   0.36856
   5   4   8      895.62      859.90     16.47 o   0.39385
   6   4   8      438.40      442.54     22.39 o   0.42133
   7   4   8      298.38      321.61     23.49 o   0.45058
   8   4   8      121.05      142.13     22.87 o   0.48128
   9   4   8        9.99       21.40     23.70 o   0.51317
  10   4   8      114.84      123.54     24.16 o   0.54605
  11   4   8      929.36      953.42     27.36 o   0.57975
  12   4   8      185.35      247.34     21.54 o   0.61412
 -15   5   8      276.54      325.19     19.27 o   0.60330
 -14   5   8        5.96       10.07     16.91 o   0.56940
 -13   5   8      587.51      546.22     21.42 o   0.53625
 -12   5   8      240.62      260.39     19.47 o   0.50400
 -11   5   8       89.38       73.84     19.12 o   0.47284
 -10   5   8      767.78      790.69     15.04 o   0.44300
  -9   5   8       31.57       31.67     11.26 o   0.41476
  -8   5   8        1.89        8.33     10.22 o   0.38847
  -7   5   8     1981.19     1851.71     13.19 o   0.36455
  -6   5   8     1715.14     1677.34     14.97 o   0.34351
  -5   5   8      816.37      945.24     14.73 o   0.32590
  -4   5   8      822.93      746.68     14.66 o   0.31229
  -3   5   8     2717.52     2504.22     15.80 o   0.30323
  -2   5   8       59.31       30.50      6.51 o   0.29913
  -1   5   8       50.46      120.71      7.65 o   0.30020
   0   5   8      395.27      449.61      5.59 o   0.30638
   1   5   8      815.33      856.87     15.02 o   0.31737
  -2  -5  -8      603.07      660.91     19.22 o   0.33270
  -3  -5  -8     2256.93     2290.17     27.03 o   0.35179
   4   5   8      700.89      635.79     16.31 o   0.37408
   5   5   8      134.30      179.47     15.58 o   0.39903
   6   5   8      170.43      131.66     14.88 o   0.42616
   7   5   8     2643.26     2711.02     32.79 o   0.45510
   8   5   8      875.08      915.33     26.71 o   0.48552
   9   5   8      409.20      418.45     24.77 o   0.51715
  10   5   8      503.93      475.33     25.38 o   0.54979
  11   5   8      448.38      526.06     30.06 o   0.58327
 -12  -5  -8      193.54      230.14     23.81 o   0.61745
 -15   6   8      171.62      204.52     23.05 o   0.60744
 -14   6   8       60.60       45.39     19.35 o   0.57378
 -13   6   8       15.69        5.24     18.09 o   0.54090
 -12   6   8      663.63      577.15     21.70 o   0.50895
 -11   6   8      226.32      183.79     12.82 o   0.47811
 -10   6   8      783.71      813.53     14.79 o   0.44862
  -9   6   8      337.45      339.22     12.89 o   0.42075
  -8   6   8      330.96      368.37     12.63 o   0.39487
  -7   6   8        9.68        3.71     11.85 o   0.37136
  -6   6   8      313.73      327.13     10.00 o   0.35073
  -5   6   8    10190.32    10052.61     28.17 o   0.33350
  -4   6   8     1730.29     1657.83     13.93 o   0.32021
  -3   6   8       65.79       50.21      2.28 o   0.31139
  -2   6   8      193.53      247.06      7.52 o   0.30740
  -1   6   8     3514.89     3447.66     17.03 o   0.30844
   0   6   8     3919.54     3502.78     14.91 o   0.31445
   1   6   8     2578.07     2607.92     20.35 o   0.32517
   2   6   8      437.45      453.52     14.06 o   0.34014
   3   6   8       14.43       10.73     13.37 o   0.35884
   4   6   8      718.96      699.86     17.04 o   0.38072
  -5  -6  -8     3512.67     3473.53     36.53 o   0.40526
   6   6   8      225.39      250.26     15.85 o   0.43201
   7   6   8     1369.58     1404.65     28.01 o   0.46058
   8   6   8      137.41      175.81     23.04 o   0.49065
   9   6   8     1945.01     1941.01     31.95 o   0.52198
  10   6   8        7.32       36.21     23.25 o   0.55433
  11   6   8      266.45      302.54     21.57 o   0.58755
 -12  -6  -8       95.86      132.19     27.07 o   0.62150
 -15   7   8      614.08      737.89     23.60 o   0.61230
 -14   7   8        1.95        4.00     17.82 o   0.57892
 -13   7   8      265.63      252.58     19.77 o   0.54635
 -12   7   8      180.32      166.54     18.37 o   0.51473
 -11   7   8      247.30      229.39     13.35 o   0.48426
 -10   7   8       13.68       30.36     12.50 o   0.45517
  -9   7   8        1.81        3.61     10.80 o   0.42774
  -8   7   8      373.89      383.75     12.28 o   0.40230
  -7   7   8     4635.19     4667.45     23.50 o   0.37926
  -6   7   8     1067.40     1061.47     12.07 o   0.35908
  -5   7   8     1180.18     1210.97     12.74 o   0.34226
  -4   7   8      314.52      318.04     10.72 o   0.32933
  -3   7   8     1998.56     1982.40      8.27 o   0.32076
  -2   7   8     2194.44     2230.22     11.31 o   0.31688
  -1   7   8       79.04       61.80      8.73 o   0.31789
   0   7   8        2.94       17.33      9.53 o   0.32373
   1   7   8      921.69      809.32     16.87 o   0.33415
   2   7   8     2893.84     2880.23     21.81 o   0.34874
   3   7   8       17.81       17.62     13.71 o   0.36700
   4   7   8      735.52      758.32     17.85 o   0.38842
  -5  -7  -8     3074.29     2929.37     34.55 o   0.41250
  -6  -7  -8      949.14      988.95     28.89 o   0.43881
   7   7   8     2193.22     2313.33     31.17 o   0.46696
   8   7   8      445.32      559.58     25.45 o   0.49665
   9   7   8      880.58      911.03     27.35 o   0.52762
  10   7   8      289.73      327.59     25.22 o   0.55965
  11   7   8      858.84      898.17     28.62 o   0.59257
 -15   8   8      128.89      166.43     18.82 o   0.61786
 -14   8   8      270.80      271.59     19.95 o   0.58479
 -13   8   8       17.19       16.82     18.24 o   0.55257
 -12   8   8      403.59      397.89     20.31 o   0.52133
 -11   8   8       63.35       55.37     12.46 o   0.49127
 -10   8   8     1820.05     1864.60     17.57 o   0.46262
  -9   8   8      102.85       96.84     11.44 o   0.43565
  -8   8   8     1139.38     1130.23     14.47 o   0.41070
  -7   8   8      550.41      500.16     14.24 o   0.38816
  -6   8   8     1488.19     1441.37     13.00 o   0.36847
  -5   8   8     2286.58     2242.08     15.15 o   0.35211
  -4   8   8     3480.12     3430.15     18.64 o   0.33955
  -3   8   8      111.64      120.87      6.24 o   0.33124
  -2   8   8      420.29      482.31      7.94 o   0.32749
  -1   8   8       25.05       57.32      6.59 o   0.32847
   0   8   8      610.49      709.15      8.80 o   0.33412
   1   8   8      664.14      639.11     15.37 o   0.34423
  -2  -8  -8      126.97      199.74     17.44 o   0.35841
   3   8   8       79.21       88.65     14.79 o   0.37620
   4   8   8      800.97      714.16     19.22 o   0.39712
  -5  -8  -8     2661.44     2586.21     33.27 o   0.42070
   6   8   8     4589.20     4613.82     37.74 o   0.44653
   7   8   8       21.25       36.43     17.01 o   0.47422
   8   8   8      287.06      282.75     23.98 o   0.50349
   9   8   8      842.48      897.30     27.25 o   0.53406
  10   8   8     1942.55     2062.21     32.78 o   0.56572
 -11  -8  -8       16.00       18.95     26.51 o   0.59831
 -15   9   8       51.28       62.78     18.32 o   0.62409
 -14   9   8      267.99      223.66     19.35 o   0.59138
 -13   9   8       59.30       34.28     17.52 o   0.55953
 -12   9   8     1393.95     1340.95     17.04 o   0.52871
 -11   9   8      478.64      417.90     13.10 o   0.49909
 -10   9   8       70.18       46.02     11.79 o   0.47091
  -9   9   8      127.66      135.73     12.04 o   0.44445
  -8   9   8      623.90      606.25     13.26 o   0.42003
  -7   9   8      841.71      788.86     15.18 o   0.39801
  -6   9   8      486.98      423.77     13.29 o   0.37883
  -5   9   8      217.55      201.78      9.43 o   0.36294
  -4   9   8     3720.03     3498.19     13.27 o   0.35077
  -3   9   8       58.46       68.95      6.93 o   0.34273
  -2   9   8     4090.18     4155.91     15.10 o   0.33911
  -1   9   8      651.52      766.38      8.94 o   0.34005
   0   9   8       48.40       50.80      6.84 o   0.34552
   1   9   8      951.33      877.14      8.09 o   0.35530
   2   9   8      575.62      475.40     16.25 o   0.36906
  -3  -9  -8     1136.27     1187.20     24.29 o   0.38636
  -4  -9  -8     3430.69     3235.38     33.97 o   0.40676
   5   9   8        6.11       48.19     17.44 o   0.42981
   6   9   8      164.35      196.36     18.30 o   0.45512
   7   9   8        3.64        5.46     16.88 o   0.48232
   8   9   8     1445.89     1445.78     29.54 o   0.51112
   9   9   8       15.02        7.68     23.45 o   0.54126
  10   9   8        1.68       40.79     23.30 o   0.57253
 -11  -9  -8       40.22       32.70     27.67 o   0.60475
 -14  10   8       46.89       47.12     16.76 o   0.59865
 -13  10   8      154.91      131.40     18.21 o   0.56722
 -12  10   8      259.07      286.39     12.66 o   0.53683
 -11  10   8      242.60      217.97     12.46 o   0.50769
 -10  10   8       27.52       39.19     11.80 o   0.48002
  -9  10   8     1072.68      969.10     15.33 o   0.45409
  -8  10   8        3.40        2.33     12.80 o   0.43021
  -7  10   8      585.56      600.16     16.30 o   0.40875
  -6  10   8     2835.84     2809.09     19.61 o   0.39009
  -5  10   8      116.15      142.37      9.71 o   0.37468
  -4  10   8      764.72      714.51     13.64 o   0.36290
  -3  10   8     2795.04     2816.29     14.78 o   0.35514
  -2  10   8     2118.50     2175.96     12.73 o   0.35164
  -1  10   8     2225.98     2379.71     13.81 o   0.35255
   0  10   8      336.74      327.30      8.93 o   0.35783
   1  10   8      163.96      167.82     14.76 o   0.36728
   2  10   8      916.16      900.95     18.10 o   0.38060
   3  10   8      600.77      589.18     19.49 o   0.39740
   4  10   8      317.43      305.49     18.28 o   0.41726
   5  10   8      231.66      182.79     18.78 o   0.43977
   6  10   8     1552.11     1529.49     25.26 o   0.46453
   7  10   8        6.88       15.54     18.07 o   0.49121
   8  10   8        2.14       20.51     23.28 o   0.51952
   9  10   8     1923.46     1895.80     31.74 o   0.54920
  10  10   8      893.74      917.32     27.76 o   0.58004
 -11 -10  -8      131.97      103.47     26.42 o   0.61186
 -14  11   8      135.62      163.19     18.33 o   0.60659
 -13  11   8       12.97       14.94     16.05 o   0.57559
 -12  11   8       13.78       17.92     12.08 o   0.54567
 -11  11   8       59.37       58.70     12.06 o   0.51703
 -10  11   8       23.86       34.16     11.82 o   0.48988
  -9  11   8      134.04      128.78     12.60 o   0.46450
  -8  11   8       94.88      104.47     13.31 o   0.44119
  -7  11   8     4622.82     4422.47     23.80 o   0.42029
  -6  11   8       33.23       37.46     13.12 o   0.40217
  -5  11   8       53.59       44.87      9.59 o   0.38723
  -4  11   8      938.67      856.78     12.56 o   0.37585
  -3  11   8     4078.69     4083.97     14.79 o   0.36836
  -2  11   8     9556.30     9595.58     26.30 o   0.36500
   1 -11  -8     1466.07     1392.49     13.45 o   0.36587
   0  11   8      487.18      502.20     10.34 o   0.37096
   1  11   8       10.06        7.01     14.67 o   0.38008
   2  11   8     2124.72     2031.74     25.02 o   0.39297
   3  11   8      129.14      154.55     17.69 o   0.40927
   4  11   8       31.89       58.75     17.52 o   0.42858
   5  11   8     1055.40      991.97     22.48 o   0.45051
   6  11   8        4.81       42.03     18.90 o   0.47472
   7  11   8     2428.36     2286.49     32.16 o   0.50086
   8  11   8      937.01      976.36     22.07 o   0.52865
   9  11   8       36.46       70.69     22.25 o   0.55784
 -10 -11  -8      219.28      209.97     27.40 o   0.58823
 -11 -11  -8       49.56       20.45     24.97 o   0.61963
 -14  12   8      432.58      471.67     18.27 o   0.61517
 -13  12   8      349.39      352.67     17.26 o   0.58462
 -12  12   8      169.86      184.59     12.72 o   0.55519
 -11  12   8      705.93      660.53     14.61 o   0.52706
 -10  12   8      515.08      552.92     13.43 o   0.50047
  -9  12   8     2749.83     2751.64     20.14 o   0.47565
  -8  12   8      519.19      526.70     15.25 o   0.45291
  -7  12   8      692.73      771.42     18.24 o   0.43257
  -6  12   8      196.33      216.89     12.76 o   0.41500
  -5  12   8     1612.24     1640.67     14.47 o   0.40054
  -4  12   8     1647.69     1699.06     14.82 o   0.38955
  -3  12   8     1117.13     1130.23     11.84 o   0.38232
  -2  12   8      547.42      579.72     12.97 o   0.37908
  -1  12   8      927.64     1001.73     12.52 o   0.37992
   0  12   8      152.03      138.89      9.46 o   0.38482
   1  12   8      832.48      753.53     18.44 o   0.39363
   2  12   8      600.53      678.49     18.78 o   0.40609
   3  12   8     1586.15     1517.70     23.74 o   0.42187
   4  12   8      745.11      728.56     21.27 o   0.44063
   5  12   8       45.63       53.15     18.82 o   0.46200
   6  12   8     1529.33     1438.48     28.26 o   0.48563
   7  12   8        1.53       30.82     19.82 o   0.51121
   8  12   8      292.06      265.87     19.21 o   0.53847
   9  12   8     1087.24     1136.64     28.18 o   0.56716
 -10 -12  -8      599.87      602.23     29.78 o   0.59707
 -14  13   8      115.17      151.05     16.13 o   0.62436
 -13  13   8      961.94      965.59     18.22 o   0.59428
 -12  13   8      379.97      340.09     13.43 o   0.56535
 -11  13   8      562.57      534.51     13.88 o   0.53776
 -10  13   8      265.77      258.17     12.68 o   0.51172
  -9  13   8       37.21       59.31     12.27 o   0.48748
  -8  13   8      550.24      586.63     15.72 o   0.46532
  -7  13   8     3120.60     2925.97     22.08 o   0.44555
  -6  13   8        4.23       20.84     12.10 o   0.42850
  -5  13   8       79.95       77.42     12.02 o   0.41451
  -4  13   8       53.75       55.76     10.65 o   0.40390
  -3  13   8     1394.00     1295.96     12.87 o   0.39694
  -2  13   8     2992.93     2876.19     17.40 o   0.39382
  -1  13   8       11.35       10.66      9.54 o   0.39463
   0  13   8      258.93      229.14     10.52 o   0.39935
   1  13   8      936.10      890.28     17.91 o   0.40784
   2  13   8     5840.25     5481.12     32.37 o   0.41988
   3  13   8      294.16      270.24     18.93 o   0.43516
   4  13   8       96.55      101.12     18.78 o   0.45337
   5  13   8     1061.98      946.23     23.62 o   0.47417
   6  13   8      391.48      331.88     20.57 o   0.49722
   7  13   8     1442.62     1457.94     26.24 o   0.52224
   8  13   8       12.13       29.41     19.10 o   0.54894
   9  13   8      383.92      396.49     23.82 o   0.57711
 -10 -13  -8      504.21      513.08     29.98 o   0.60653
 -13  14   8       11.44       41.60     12.36 o   0.60454
 -12  14   8       40.01       57.87     12.06 o   0.57613
 -11  14   8      276.16      301.84     13.00 o   0.54908
 -10  14   8      568.71      581.38     13.91 o   0.52360
  -9  14   8     1497.61     1607.02     17.93 o   0.49994
  -8  14   8       16.19       18.06     13.31 o   0.47835
  -7  14   8      110.13      116.92     13.36 o   0.45914
  -6  14   8       88.48       86.49     11.85 o   0.44262
  -5  14   8      243.06      175.87     12.36 o   0.42909
  -4  14   8     1736.87     1721.01     15.49 o   0.41885
  -3  14   8      463.77      503.23     12.54 o   0.41214
  -2  14   8     7741.94     7726.65     26.17 o   0.40914
  -1  14   8      740.05      672.74     12.23 o   0.40992
   0  14   8       82.23       85.55     13.10 o   0.41447
   1  14   8     3856.33     3635.72     23.84 o   0.42265
   2  14   8     1925.63     2153.28     27.66 o   0.43428
  -3 -14  -8      473.25      477.40     23.61 o   0.44908
   4  14   8     2487.39     2390.15     28.86 o   0.46674
   5  14   8      521.00      497.58     21.83 o   0.48697
   6  14   8       58.46       44.51     19.35 o   0.50944
   7  14   8      150.95      181.93     19.91 o   0.53388
   8  14   8      153.51      168.67     19.87 o   0.56004
  -9 -14  -8      411.96      422.20     27.54 o   0.58767
 -10 -14  -8       64.84       35.78     24.86 o   0.61659
 -13  15   8      997.28     1046.92     17.59 o   0.61538
 -12  15   8        4.48       15.00     11.83 o   0.58749
 -11  15   8       32.36       41.39     12.39 o   0.56098
 -10  15   8      123.38       91.27     12.51 o   0.53607
  -9  15   8     1681.01     1739.53     19.75 o   0.51298
  -8  15   8       64.08       75.74     13.26 o   0.49197
  -7  15   8     2458.98     2543.62     20.05 o   0.47331
  -6  15   8      300.70      330.99     12.96 o   0.45730
  -5  15   8      105.18      107.97     11.80 o   0.44423
  -4  15   8       46.53       28.13     10.29 o   0.43434
  -3  15   8     4211.74     3933.77     22.87 o   0.42787
  -2  15   8      367.49      395.73     12.59 o   0.42498
  -1  15   8      273.19      286.64     11.19 o   0.42573
   0  15   8      352.98      373.23     14.75 o   0.43011
   1  15   8     2371.75     2312.79     21.93 o   0.43801
   2  15   8        3.39       14.00     17.49 o   0.44924
   3  15   8      984.98     1035.49     23.52 o   0.46356
  -4 -15  -8     2604.34     2501.98     34.12 o   0.48069
   5  15   8      352.91      295.41     20.57 o   0.50035
   6  15   8      206.91      145.93     19.81 o   0.52225
   7  15   8      189.87      142.73     20.21 o   0.54612
   8  15   8      208.50      188.30     19.76 o   0.57171
  -9 -15  -8      510.62      598.66     28.41 o   0.59881
  12 -16  -8       98.19      110.08     19.61 o   0.59939
  11 -16  -8      389.21      418.30     22.62 o   0.57343
  10 -16  -8      160.47      188.85     15.37 o   0.54909
  -9  16   8      919.73      964.91     18.71 o   0.52657
  -8  16   8       24.80       32.26     14.00 o   0.50612
  -7  16   8      187.53      211.33     12.50 o   0.48801
  -6  16   8        3.30       13.35     11.81 o   0.47250
  -5  16   8       66.27       64.52     11.55 o   0.45985
  -4  16   8      379.65      380.96     13.25 o   0.45031
  -3  16   8     1755.29     1718.48     20.25 o   0.44407
  -2  16   8     2124.80     2041.83     16.57 o   0.44129
  -1  16   8      569.72      596.72     12.70 o   0.44201
   0  16   8      726.19      741.46     16.03 o   0.44623
   1  16   8     4361.63     4267.92     25.40 o   0.45384
   2  16   8      335.53      292.12     19.52 o   0.46469
  -3 -16  -8     1726.14     1652.43     29.55 o   0.47855
  -4 -16  -8     1224.76     1205.59     28.52 o   0.49516
   5  16   8     1327.39     1229.74     25.17 o   0.51427
   6  16   8       72.42       53.66     19.64 o   0.53560
   7  16   8      106.75       99.34     19.79 o   0.55890
   8  16   8      401.84      365.04     21.48 o   0.58394
  -9 -16  -8       37.56       52.93     24.91 o   0.61049
  12 -17  -8      906.63      802.80     24.91 o   0.61180
  11 -17  -8        0.70       15.49     20.40 o   0.58640
  10 -17  -8      735.46      773.46     25.34 o   0.56261
  -9  17   8      210.71      298.62     26.56 o   0.54066
  -8  17   8     2775.55     2707.60     41.46 o   0.52076
  -7  17   8        3.15        4.48     21.01 o   0.50318
  -6  17   8      556.80      591.65     24.20 o   0.48815
  -5  17   8      386.90      359.97     22.25 o   0.47592
  -4  17   8      592.16      634.11     23.83 o   0.46670
  -3  17   8       45.67       48.43     14.86 o   0.46069
  -2  17   8     1124.02     1105.52     20.21 o   0.45801
  -1  17   8      373.63      387.61     18.70 o   0.45870
   0  17   8      100.35      121.79     18.06 o   0.46277
   1  17   8     1055.81     1098.97     23.64 o   0.47012
   2  17   8     5133.44     5195.88     44.26 o   0.48060
   3  17   8      728.48      808.01     23.32 o   0.49401
   4  17   8      298.67      324.83     21.20 o   0.51012
   5  17   8       83.52       61.10     19.75 o   0.52869
   6  17   8       88.34       63.59     19.63 o   0.54946
   7  17   8      145.85      101.69     19.56 o   0.57219
   8  17   8       11.55       12.12     20.20 o   0.59667
  -9 -17  -8      359.76      320.00     27.08 o   0.62268
  12 -18  -8      349.50      360.38     22.25 o   0.62470
  11 -18  -8      546.79      501.08     30.10 o   0.59984
  10 -18  -8      884.09      882.51     26.34 o   0.57661
  -9  18   8       99.08       95.90     21.31 o   0.55521
  -8  18   8      261.56      297.03     22.80 o   0.53586
  -7  18   8      213.44      196.15     22.04 o   0.51878
  -6  18   8      275.03      281.32     22.50 o   0.50422
  -5  18   8        2.84        3.12     20.14 o   0.49239
  -4  18   8        5.14        0.79     19.52 o   0.48349
  -3  18   8        0.26       13.15     17.98 o   0.47769
  -2  18   8       92.02       89.47     14.96 o   0.47510
  -1  18   8       23.00       16.24     16.86 o   0.47577
   0  18   8     3948.51     3957.02     33.42 o   0.47969
   1  18   8       51.11       33.92     17.47 o   0.48678
   2  18   8       48.57       76.66     18.28 o   0.49691
   3  18   8      110.51      113.74     19.81 o   0.50989
  -4 -18  -8     1630.72     1624.98     31.03 o   0.52552
   5  18   8      175.78      125.61     20.14 o   0.54356
   6  18   8      345.24      298.96     21.19 o   0.56378
   7  18   8      351.28      291.57     21.12 o   0.58596
   8  18   8        1.31        0.00     20.26 o   0.60989
  11 -19  -8        2.31        5.69     20.19 o   0.61373
  10 -19  -8      275.43      277.11     23.55 o   0.59105
  -9  19   8      652.81      661.49     25.97 o   0.57019
  -8  19   8      190.82      211.76     22.87 o   0.55136
  -7  19   8       13.47        9.46     21.28 o   0.53478
  -6  19   8       29.05       11.20     21.56 o   0.52067
  -5  19   8       90.63       64.28     21.21 o   0.50922
  -4  19   8      377.33      312.82     21.87 o   0.50062
  -3  19   8      146.16      134.43     19.79 o   0.49502
   2 -19  -8     1163.10     1260.17     22.77 o   0.49252
  -1  19   8        2.49        0.00     21.00 o   0.49317
   0  19   8      283.89      283.27     19.00 o   0.49695
   1  19   8      130.96      148.70     17.74 o   0.50380
   2  19   8     2875.85     2884.57     32.07 o   0.51359
   3  19   8        3.32        2.47     19.74 o   0.52617
   4  19   8       20.38       14.37     19.24 o   0.54132
   5  19   8      201.07      176.68     20.30 o   0.55885
   6  19   8       85.97       57.32     19.97 o   0.57854
   7  19   8       22.68       34.73     19.38 o   0.60018
   8  19   8       39.71       33.44     20.54 o   0.62356
 -10  20   8      645.97      679.58     22.53 o   0.60589
  -9  20   8      139.03      120.83     21.81 o   0.58556
  -8  20   8       91.77       98.44     22.43 o   0.56725
  -7  20   8     1173.99     1130.81     33.68 o   0.55115
  -6  20   8      345.51      415.91     24.68 o   0.53746
  -5  20   8       13.48       14.74     21.70 o   0.52638
  -4  20   8      304.06      351.95     22.62 o   0.51806
  -3  20   8     1098.65      982.47     26.13 o   0.51265
  -2  20   8       44.49       46.08     20.29 o   0.51024
  -1  20   8        1.49        1.79     24.28 o   0.51087
   0  20   8     2492.14     2510.61     27.63 o   0.51452
   1  20   8      392.98      379.36     18.96 o   0.52114
   2  20   8      799.26      820.72     23.37 o   0.53061
   3  20   8      619.04      612.68     22.33 o   0.54279
   4  20   8       17.34        9.65     19.64 o   0.55749
   5  20   8        4.20        5.27     20.05 o   0.57453
   6  20   8      138.70      126.29     20.53 o   0.59370
   7  20   8        8.06       19.80     19.67 o   0.61480
 -10  21   8      409.45      431.91     21.64 o   0.62112
  -9  21   8      197.41      209.28     23.64 o   0.60130
  -8  21   8      696.79      796.48     36.89 o   0.58348
  -7  21   8       75.43       45.88     22.07 o   0.56784
  -6  21   8      116.02      143.72     22.78 o   0.55457
  -5  21   8      107.02      108.63     21.91 o   0.54383
  -4  21   8      466.98      509.27     24.27 o   0.53579
  -3  21   8        3.36       12.64     20.18 o   0.53056
  -2  21   8     1131.18     1111.58     42.48 o   0.52823
  -1  21   8      394.66      353.51     26.72 o   0.52883
   0  21   8        6.19       25.03     21.91 o   0.53236
   1  21   8      903.24      901.90     23.06 o   0.53876
   2  21   8      241.00      269.86     20.06 o   0.54793
   3  21   8        1.83        0.87     19.25 o   0.55973
   4  21   8      391.38      369.00     21.93 o   0.57400
   5  21   8      794.89      665.98     23.70 o   0.59056
   6  21   8       38.34       34.57     20.36 o   0.60923
  -9  22   8      353.68      415.69     26.83 o   0.61738
  -8  22   8      406.17      464.59     25.74 o   0.60004
  -7  22   8      262.97      283.57     24.32 o   0.58484
  -6  22   8      289.49      256.80     23.72 o   0.57196
  -5  22   8     1004.45      946.62     28.92 o   0.56156
  -4  22   8       36.46       23.49     21.53 o   0.55377
  -3  22   8        0.34        0.00     30.04 o   0.54871
  -2  22   8      399.39      430.68     34.08 o   0.54646
  -1  22   8      885.84      963.62     34.12 o   0.54704
   0  22   8      698.84      677.10     25.18 o   0.55046
   1  22   8      629.97      698.09     21.19 o   0.55665
   2  22   8      122.11      146.10     18.77 o   0.56553
   3  22   8        3.73        3.09     18.69 o   0.57697
   4  22   8       27.52       42.65     19.93 o   0.59082
   5  22   8       53.53       73.63     20.11 o   0.60693
  -8  23   8      270.66      232.69     24.58 o   0.61689
  -7  23   8      534.67      541.32     27.54 o   0.60211
  -6  23   8      453.30      469.14     26.50 o   0.58961
  -5  23   8      272.78      282.53     24.63 o   0.57952
  -4  23   8      739.27      801.39     39.24 o   0.57198
  -3  23   8     1024.40     1039.56     39.31 o   0.56709
  -2  23   8        6.39        9.75     27.43 o   0.56491
  -1  23   8      347.81      415.57     43.79 o   0.56547
   0  23   8      244.67      283.85     25.89 o   0.56878
   1  23   8       10.08       10.11     20.04 o   0.57477
   2  23   8       21.09        5.38     18.97 o   0.58338
   3  23   8      315.10      304.15     20.97 o   0.59447
   4  23   8      540.07      477.85     22.52 o   0.60793
   5  23   8       80.09       78.11     20.29 o   0.62359
  -7  24   8      134.01      120.07     23.14 o   0.61964
  -6  24   8        2.09        8.29     23.80 o   0.60750
  -5  24   8      739.92      786.88     40.15 o   0.59772
  -4  24   8      248.68      283.97     33.92 o   0.59041
  -3  24   8       13.30       15.74     27.07 o   0.58567
  -2  24   8       51.85      105.53     26.76 o   0.58355
  -1  24   8      580.62      569.17     41.36 o   0.58410
   0  24   8        1.36       15.72     22.54 o   0.58730
   1  24   8      331.57      267.86     25.45 o   0.59311
   2  24   8        0.21        0.00     24.20 o   0.60145
   3  24   8       18.67       12.02     19.52 o   0.61222
  -5  25   8        3.14       52.59     29.59 o   0.61611
  -4  25   8        0.35       21.22     30.05 o   0.60902
  -3  25   8      496.72      531.00     33.73 o   0.60443
  -2  25   8      785.03      758.58     32.36 o   0.60238
  -1  25   8        1.49       27.11     36.80 o   0.60291
   0  25   8       67.63       67.05     37.32 o   0.60601
   1  25   8       17.11       16.36     27.14 o   0.61164
   2  25   8        0.84        0.00     21.14 o   0.61973
  -3  26   8       50.14       47.21     27.71 o   0.62335
  -2  26   8      674.88      824.86     38.23 o   0.62137
  -1  26   8      754.95      664.64     44.41 o   0.62188
   0  26   8      109.94       55.16     37.87 o   0.62489
 -15   0   9      683.51      579.96     28.77 o   0.60378
 -13   0   9     2354.05     2280.81     45.11 o   0.53802
 -11   0   9      544.90      466.08     26.40 o   0.47624
  -9   0   9      676.47      697.81     26.94 o   0.42021
  -7   0   9      231.71      308.89     24.01 o   0.37253
  -5   0   9       12.37       26.94      3.65 o   0.33677
  -3   0   9    11231.86    10729.21     27.94 o   0.31698
  -1   0   9      228.54      273.90     15.57 o   0.31619
   1   0   9      816.55      765.51     21.35 o   0.33452
   3   0   9      272.30      317.96     26.14 o   0.36914
   5   0   9     1147.77     1108.64     35.61 o   0.41600
   7   0   9      336.84      307.02     34.80 o   0.47146
   9   0   9      278.12      297.13     35.17 o   0.53285
  11   0   9       28.29      127.76     36.03 o   0.59834
 -15   1   9      181.92      177.89     17.99 o   0.60416
 -14   1   9        9.80       18.06     18.60 o   0.57089
 -13   1   9     1718.37     1764.68     24.89 o   0.53844
 -12   1   9      127.52      111.94     19.17 o   0.50699
 -11   1   9      804.87      822.50     21.04 o   0.47672
 -10   1   9        2.52        2.08     17.19 o   0.44787
  -9   1   9       20.78       35.41     16.34 o   0.42075
  -8   1   9       33.06       26.83     15.78 o   0.39570
  -7   1   9     3079.71     2991.81     23.85 o   0.37314
  -6   1   9      176.73      208.17      7.59 o   0.35355
  -5   1   9      357.87      289.34     14.48 o   0.33744
  -4   1   9     1170.08     1063.96     10.54 o   0.32534
  -3   1   9     2540.05     2602.98      9.74 o   0.31770
  -2   1   9     2682.20     2554.92     12.66 o   0.31485
  -1   1   9     6709.97     5996.94     20.42 o   0.31691
   0   1   9      351.41      359.47     12.89 o   0.32379
   1   1   9        7.20       28.97      5.41 o   0.33520
   2   1   9      129.86      133.07      8.81 o   0.35069
   3   1   9     4848.94     4852.02     31.50 o   0.36975
   4   1   9       83.72       96.83     18.79 o   0.39187
   5   1   9      875.21      905.86     24.76 o   0.41654
   6   1   9      360.03      339.47     23.09 o   0.44336
   7   1   9       30.66       24.59     23.10 o   0.47194
   8   1   9       68.31       85.89     24.20 o   0.50200
   9   1   9      441.34      485.59     25.63 o   0.53328
  10   1   9      364.61      373.20     24.89 o   0.56557
  11   1   9     2487.23     2631.26     37.34 o   0.59872
 -15   2   9      107.44       78.43     16.77 o   0.60529
 -14   2   9      601.37      580.82     20.98 o   0.57208
 -13   2   9      700.44      725.77     21.54 o   0.53971
 -12   2   9        0.13       25.85     18.36 o   0.50833
 -11   2   9       32.63       36.85     18.11 o   0.47815
 -10   2   9       10.92        9.92     16.76 o   0.44940
  -9   2   9      901.52      947.42     18.93 o   0.42237
  -8   2   9      498.41      460.53     17.42 o   0.39742
  -7   2   9      473.47      470.10     10.93 o   0.37497
  -6   2   9       13.58       29.78      8.54 o   0.35548
  -5   2   9     1199.14     1285.55     17.26 o   0.33946
  -4   2   9     4645.10     4346.23     21.88 o   0.32744
  -3   2   9      661.89      645.10      5.54 o   0.31984
  -2   2   9     3515.08     3514.95     14.16 o   0.31701
  -1   2   9       42.89       69.01      7.97 o   0.31906
   0   2   9      335.58      375.80      6.87 o   0.32589
   1   2   9     1818.11     1826.97     15.45 o   0.33723
   2   2   9      448.96      473.30     16.45 o   0.35263
   3   2   9      729.21      729.78     20.07 o   0.37160
   4   2   9      934.78      974.07     22.41 o   0.39361
   5   2   9     1142.02     1288.51     25.59 o   0.41818
   6   2   9       22.59       32.12     22.32 o   0.44490
   7   2   9     1355.72     1365.87     27.99 o   0.47339
   8   2   9      304.60      289.42     24.69 o   0.50336
   9   2   9      368.58      364.29     24.60 o   0.53456
  10   2   9      343.11      296.47     25.04 o   0.56678
  11   2   9       36.82       92.25     24.53 o   0.59986
 -15   3   9        3.51       18.08     17.01 o   0.60717
 -14   3   9       13.80        8.76     17.80 o   0.57407
 -13   3   9      519.11      487.46     19.93 o   0.54182
 -12   3   9     4484.02     4422.25     31.88 o   0.51057
 -11   3   9     1927.52     1836.61     24.45 o   0.48052
 -10   3   9      454.97      466.89     19.21 o   0.45192
  -9   3   9     3367.68     3384.22     26.43 o   0.42506
  -8   3   9      541.12      562.10     13.06 o   0.40028
  -7   3   9     1059.88      943.76     13.39 o   0.37799
  -6   3   9     2994.65     2789.38     22.32 o   0.35867
  -5   3   9      184.75      174.63     14.21 o   0.34280
  -4   3   9      292.60      317.72     13.24 o   0.33090
  -3   3   9     8497.88     8372.86     16.57 o   0.32339
  -2   3   9     3207.80     3103.27     11.55 o   0.32058
  -1   3   9      713.40      806.67      9.70 o   0.32261
   0   3   9       75.18       45.45     11.23 o   0.32937
   1   3   9      378.40      386.30     11.77 o   0.34059
   2   3   9      426.39      344.16     12.12 o   0.35585
  -3  -3  -9     1044.23     1028.35     23.32 o   0.37465
   4   3   9      840.19      859.53     22.18 o   0.39649
   5   3   9     4456.38     4319.11     35.07 o   0.42090
   6   3   9      421.80      400.20     22.79 o   0.44745
   7   3   9      407.51      403.86     24.52 o   0.47579
   8   3   9      167.64      178.71     23.23 o   0.50562
   9   3   9       66.61       96.94     23.11 o   0.53668
  10   3   9      813.98      835.53     27.54 o   0.56879
  11   3   9       47.99       92.25     23.94 o   0.60176
 -15   4   9       11.88       20.09     18.04 o   0.60979
 -14   4   9      375.47      346.82     17.34 o   0.57684
 -13   4   9       94.04       71.16     17.65 o   0.54475
 -12   4   9      108.02      173.61     18.61 o   0.51368
 -11   4   9       14.17       36.38     17.23 o   0.48383
 -10   4   9     2293.82     2404.45     22.80 o   0.45544
  -9   4   9      948.58      987.92     18.21 o   0.42880
  -8   4   9      486.85      495.81     14.06 o   0.40424
  -7   4   9     1169.03     1235.49     16.20 o   0.38219
  -6   4   9      358.23      414.47     16.49 o   0.36309
  -5   4   9     1228.58     1132.33     17.47 o   0.34742
  -4   4   9     2852.12     2678.23     17.32 o   0.33568
  -3   4   9      242.16      298.25      9.09 o   0.32828
  -2   4   9      484.72      459.59      8.05 o   0.32552
  -1   4   9      372.71      429.32      8.78 o   0.32751
   0   4   9     1157.78     1033.53      9.84 o   0.33418
   1   4   9       17.95       58.02     11.23 o   0.34524
   2   4   9     1913.29     1906.92     22.48 o   0.36030
   3   4   9     4404.81     4333.76     25.96 o   0.37888
   4   4   9       91.97      109.34     12.87 o   0.40049
   5   4   9      174.52      185.40     21.04 o   0.42467
   6   4   9     1410.35     1328.03     26.57 o   0.45100
   7   4   9      634.03      658.85     25.09 o   0.47913
   8   4   9      544.73      488.39     25.28 o   0.50876
   9   4   9      890.36      960.18     28.39 o   0.53965
  10   4   9      219.36      242.66     24.50 o   0.57158
  11   4   9        7.80       20.33     23.12 o   0.60440
 -15   5   9      383.47      374.78     20.18 o   0.61314
 -14   5   9        2.60        7.44     16.76 o   0.58038
 -13   5   9        6.21        0.81     17.15 o   0.54850
 -12   5   9     3468.78     3405.48     32.32 o   0.51766
 -11   5   9       13.11        8.06     18.85 o   0.48805
 -10   5   9     2789.94     2821.02     23.91 o   0.45992
  -9   5   9      447.19      422.25     12.62 o   0.43355
  -8   5   9      937.36      966.30     14.18 o   0.40928
  -7   5   9       28.42       31.78      9.37 o   0.38752
  -6   5   9     6863.23     6594.01     28.07 o   0.36869
  -5   5   9     1026.83     1041.09     16.35 o   0.35328
  -4   5   9      251.44      272.67     12.99 o   0.34173
  -3   5   9      147.87      162.47      8.89 o   0.33447
  -2   5   9     3783.56     3534.23     14.10 o   0.33176
  -1   5   9      483.40      475.88      8.75 o   0.33371
   0   5   9      640.13      616.98      8.45 o   0.34026
   1   5   9     3200.45     3141.66     24.79 o   0.35113
   2   5   9      416.61      402.99     14.05 o   0.36595
   3   5   9       97.29      152.18     13.99 o   0.38426
   4   5   9      683.57      655.69     17.06 o   0.40558
   5   5   9      203.77      203.04     20.94 o   0.42947
   6   5   9      484.41      538.79     24.68 o   0.45552
   7   5   9      320.31      343.60     24.92 o   0.48339
   8   5   9     1302.80     1373.65     29.34 o   0.51277
   9   5   9      263.34      246.02     24.90 o   0.54343
  10   5   9      299.59      315.54     25.12 o   0.57516
  11   5   9      268.65      274.10     25.74 o   0.60779
 -15   6   9       25.95       34.98     17.02 o   0.61722
 -14   6   9       92.13       57.72     17.88 o   0.58469
 -13   6   9       36.81       41.96     18.69 o   0.55305
 -12   6   9      397.85      416.91     20.27 o   0.52248
 -11   6   9      295.16      282.59     19.51 o   0.49316
 -10   6   9     3003.29     3072.66     25.17 o   0.46534
  -9   6   9      326.01      298.49     12.72 o   0.43929
  -8   6   9     1045.65     1018.77     15.01 o   0.41536
  -7   6   9       75.02       74.13     14.34 o   0.39393
  -6   6   9      977.84     1030.45     16.18 o   0.37543
  -5   6   9      705.63      774.86     15.64 o   0.36030
  -4   6   9     2130.67     1888.82     17.49 o   0.34899
  -3   6   9      638.61      604.03     11.80 o   0.34188
  -2   6   9      382.10      405.58      8.13 o   0.33923
  -1   6   9      362.25      377.45      8.75 o   0.34114
   0   6   9      160.96      183.35      6.87 o   0.34755
   1   6   9     4872.16     4696.45     28.85 o   0.35820
   2   6   9      337.69      322.45     14.38 o   0.37273
   3   6   9       10.76       20.01     14.95 o   0.39072
  -4  -6  -9       67.31       72.24     21.21 o   0.41171
  -5  -6  -9      788.22      869.47     26.68 o   0.43526
   6   6   9     7543.37     7530.00     45.20 o   0.46099
   7   6   9      320.31      362.71     23.74 o   0.48855
   8   6   9      314.46      312.62     25.33 o   0.51764
   9   6   9        5.28        4.58     22.23 o   0.54802
  10   6   9      571.89      587.12     26.52 o   0.57950
  11   6   9      336.21      354.06     25.36 o   0.61189
 -15   7   9      462.06      515.93     20.20 o   0.62200
 -14   7   9      109.31      109.34     18.38 o   0.58973
 -13   7   9      147.90      109.28     18.80 o   0.55838
 -12   7   9      678.19      644.49     22.19 o   0.52811
 -11   7   9      609.96      588.35     17.06 o   0.49913
 -10   7   9     4139.58     4264.07     28.11 o   0.47166
  -9   7   9        6.05       10.54     11.46 o   0.44598
  -8   7   9      120.87      107.99     12.20 o   0.42243
  -7   7   9      532.75      529.33     16.45 o   0.40138
  -6   7   9      751.25      741.82     14.71 o   0.38323
  -5   7   9     1835.92     1775.17     17.43 o   0.36843
  -4   7   9      152.71      140.64     14.03 o   0.35738
  -3   7   9        4.25       30.57      9.97 o   0.35043
  -2   7   9      790.09      802.40     10.32 o   0.34785
  -1   7   9     1070.60     1089.79     10.72 o   0.34972
   0   7   9     1713.23     1748.18     15.46 o   0.35596
   1   7   9      629.09      679.12     16.07 o   0.36637
   2   7   9      342.96      263.69     14.13 o   0.38060
   3   7   9      552.94      541.38     17.29 o   0.39823
  -4  -7  -9     2772.72     2746.93     32.58 o   0.41884
   5   7   9     1746.27     1672.16     25.67 o   0.44202
   6   7   9      336.41      439.10     23.67 o   0.46737
   7   7   9        0.66       38.10     22.34 o   0.49457
   8   7   9     1535.65     1731.64     31.40 o   0.52333
   9   7   9      162.86      168.13     23.46 o   0.55340
  10   7   9      719.73      780.58     28.11 o   0.58459
  11   7   9       59.29       77.53     22.61 o   0.61672
 -14   8   9      135.26      120.06     19.90 o   0.59550
 -13   8   9      419.22      456.76     20.25 o   0.56447
 -12   8   9      120.38      122.89     18.03 o   0.53455
 -11   8   9      294.16      284.53     15.54 o   0.50593
 -10   8   9      168.70      193.92     12.89 o   0.47885
  -9   8   9      989.31     1095.79     16.31 o   0.45358
  -8   8   9      274.93      291.10     11.96 o   0.43045
  -7   8   9       61.33       81.28     12.99 o   0.40980
  -6   8   9     1874.73     1835.50     15.19 o   0.39205
  -5   8   9     3482.56     3292.50     18.66 o   0.37759
  -4   8   9     1046.33      987.02     17.47 o   0.36681
  -3   8   9     3335.95     3465.92     16.83 o   0.36005
  -2   8   9      662.78      741.35     10.77 o   0.35754
  -1   8   9      500.52      559.55     11.07 o   0.35935
   0   8   9      895.48      884.72     15.20 o   0.36544
   1   8   9      462.04      464.45     15.40 o   0.37558
   2   8   9       25.60       31.56     14.08 o   0.38947
   3   8   9     1959.25     1840.70     22.48 o   0.40672
  -4  -8  -9      468.51      454.10     24.06 o   0.42692
   5   8   9      160.94      198.60     17.52 o   0.44968
  -6  -8  -9     1052.39     1064.96     30.62 o   0.47463
   7   8   9     2298.24     2342.56     32.05 o   0.50143
  -8  -8  -9     1294.86     1369.51     33.45 o   0.52982
   9   8   9        1.34       11.10     23.05 o   0.55954
  10   8   9        9.17       10.74     23.07 o   0.59040
  11   8   9       68.41       41.74     23.22 o   0.62223
 -14   9   9        2.41        6.60     18.38 o   0.60196
 -13   9   9       27.95       52.94     18.38 o   0.57129
 -12   9   9      225.58      233.85     19.11 o   0.54174
 -11   9   9     2373.61     2318.77     23.88 o   0.51353
 -10   9   9      350.77      318.87     12.94 o   0.48687
  -9   9   9      262.39      296.89     12.82 o   0.46204
  -8   9   9      442.52      430.95     14.39 o   0.43935
  -7   9   9      899.75      785.31     15.29 o   0.41915
  -6   9   9       39.27       57.87     12.72 o   0.40181
  -5   9   9     1202.94     1193.93     17.38 o   0.38771
  -4   9   9      770.87      792.97     14.13 o   0.37722
  -3   9   9     1163.11     1110.83     12.27 o   0.37065
  -2   9   9      669.07      610.87      9.30 o   0.36821
  -1   9   9     3476.74     3512.46     18.23 o   0.36997
   0   9   9        0.60        1.58     12.59 o   0.37589
   1   9   9     1638.91     1531.16     19.94 o   0.38576
   2   9   9      258.05      223.48     16.19 o   0.39929
   3   9   9        5.26       11.40     15.58 o   0.41614
   4   9   9       17.40       15.32     16.58 o   0.43590
  -5  -9  -9     3763.57     3664.45     38.19 o   0.45821
  -6  -9  -9       13.88       30.82     24.48 o   0.48272
   7   9   9      796.74      965.84     27.42 o   0.50910
   8   9   9      182.88      171.13     23.88 o   0.53708
   9   9   9     2430.59     2436.87     35.08 o   0.56642
  10   9   9        3.20        0.79     22.87 o   0.59693
 -14  10   9       20.80       18.72     16.53 o   0.60911
 -13  10   9     1375.67     1404.74     24.84 o   0.57881
 -12  10   9      404.53      416.04     16.99 o   0.54968
 -11  10   9        5.95       25.69     13.66 o   0.52189
 -10  10   9      121.10      100.64     12.14 o   0.49568
  -9  10   9      676.06      653.35     14.55 o   0.47132
  -8  10   9      675.90      586.38     15.39 o   0.44910
  -7  10   9       85.18       80.19     13.00 o   0.42935
  -6  10   9        4.96       11.89     12.59 o   0.41244
  -5  10   9     3985.00     4093.23     20.51 o   0.39872
  -4  10   9      252.68      232.80     11.88 o   0.38853
  -3  10   9     1957.95     1967.28     14.30 o   0.38215
  -2  10   9      849.69      877.73     11.39 o   0.37978
  -1  10   9      153.66      140.31      8.68 o   0.38149
   0  10   9       49.82       47.71     13.09 o   0.38723
   1  10   9     2050.88     2124.94     23.99 o   0.39682
   2  10   9       53.51       83.76     15.28 o   0.40999
   3  10   9      245.60      251.63     17.39 o   0.42641
   4  10   9     1912.53     1717.58     23.92 o   0.44572
  -5 -10  -9     1892.04     1998.35     33.67 o   0.46756
   6  10   9       54.61       26.14     17.77 o   0.49160
  -7 -10  -9     1970.05     2045.47     35.80 o   0.51753
   8  10   9        2.87       42.63     22.99 o   0.54508
   9  10   9        7.33       30.02     22.57 o   0.57401
  10  10   9       28.32        8.06     23.19 o   0.60414
 -14  11   9        5.74       18.68     17.91 o   0.61692
 -13  11   9      419.66      494.68     20.28 o   0.58702
 -12  11   9        2.31       12.01     13.70 o   0.55831
 -11  11   9     1783.34     1825.81     20.31 o   0.53098
 -10  11   9        1.11        0.00     12.05 o   0.50524
  -9  11   9      439.50      371.42     13.42 o   0.48136
  -8  11   9      155.61      156.92     14.19 o   0.45962
  -7  11   9     2236.79     2136.34     19.60 o   0.44035
  -6  11   9      726.21      712.85     17.10 o   0.42388
  -5  11   9      494.45      528.98     13.90 o   0.41054
  -4  11   9      222.79      216.99     12.49 o   0.40065
  -3  11   9       62.84       75.48     11.06 o   0.39447
  -2  11   9      538.44      546.61     13.23 o   0.39218
   1 -11  -9      634.26      652.29     11.36 o   0.39384
   0  11   9       15.31       24.01     13.95 o   0.39940
   1  11   9      653.20      625.72     17.79 o   0.40870
   2  11   9     2009.32     1887.74     22.43 o   0.42150
  -3 -11  -9     1721.92     1692.06     28.49 o   0.43749
  -4 -11  -9      441.93      522.66     25.10 o   0.45633
   5  11   9        4.65       24.22     17.93 o   0.47769
   6  11   9        0.22        1.63     18.02 o   0.50124
  -7 -11  -9      507.82      482.01     27.67 o   0.52669
   8  11   9     3964.56     3637.47     37.97 o   0.55379
   9  11   9      472.74      505.55     24.60 o   0.58229
  10  11   9        7.81       17.62     22.47 o   0.61200
 -13  12   9      427.06      440.66     17.44 o   0.59588
 -12  12   9        1.01        8.93     13.62 o   0.56762
 -11  12   9      260.40      275.41     13.37 o   0.54075
 -10  12   9      149.86      154.57     12.69 o   0.51551
  -9  12   9      260.72      311.78     13.36 o   0.49212
  -8  12   9     1413.72     1462.17     20.40 o   0.47089
  -7  12   9       62.08       76.85     14.12 o   0.45209
  -6  12   9     1062.21      990.80     16.15 o   0.43607
  -5  12   9      557.06      504.83     14.19 o   0.42311
  -4  12   9       96.46       82.44     11.21 o   0.41352
  -3  12   9     4957.69     4589.29     25.70 o   0.40754
  -2  12   9       23.87       29.55     11.54 o   0.40532
  -1  12   9       20.05        7.95     12.16 o   0.40692
   0  12   9      642.17      609.33     15.76 o   0.41231
   1  12   9     1901.30     2146.94     25.59 o   0.42132
   2  12   9      361.80      421.61     18.35 o   0.43375
   3  12   9      287.79      268.89     18.94 o   0.44930
   4  12   9      491.90      440.00     20.20 o   0.46767
   5  12   9      171.46      155.66     19.14 o   0.48853
   6  12   9      581.49      584.78     21.25 o   0.51159
  -7 -12  -9      760.95      664.09     29.03 o   0.53655
   8  12   9      384.28      460.22     25.24 o   0.56317
   9  12   9      341.63      280.37     23.76 o   0.59122
 -10 -12  -9      654.53      595.23     31.06 o   0.62051
 -13  13   9        7.43       13.57     14.83 o   0.60536
 -12  13   9      489.99      485.29     15.67 o   0.57757
 -11  13   9      142.46      146.10     12.59 o   0.55119
 -10  13   9      363.25      374.57     13.47 o   0.52644
  -9  13   9       17.68       33.34     14.00 o   0.50356
  -8  13   9     3185.71     3046.31     23.99 o   0.48283
  -7  13   9      764.24      725.81     15.47 o   0.46452
  -6  13   9     4546.90     4512.83     24.69 o   0.44894
  -5  13   9       32.47       30.64     12.17 o   0.43637
  -4  13   9      216.34      165.83     11.35 o   0.42708
  -3  13   9     3521.55     3349.22     28.06 o   0.42128
  -2  13   9     7428.53     7164.75     31.93 o   0.41914
  -1  13   9        8.75       10.75     12.52 o   0.42069
   0  13   9      124.02      115.54     13.87 o   0.42590
   1  13   9      103.21      110.98     14.72 o   0.43463
   2  13   9       20.14      134.42     17.28 o   0.44669
  -3 -13  -9      275.52      212.61     22.42 o   0.46181
   4  13   9      302.15      254.89     19.18 o   0.47969
  -5 -13  -9      620.40      550.10     26.65 o   0.50006
   6  13   9      181.87      226.43     19.77 o   0.52260
  -7 -13  -9      933.86      815.69     34.95 o   0.54706
   8  13   9     1172.27     1065.71     27.43 o   0.57319
   9  13   9      223.90      295.95     23.73 o   0.60077
 -13  14   9       43.42       37.12     13.45 o   0.61544
 -12  14   9       26.42       33.59     13.50 o   0.58812
 -11  14   9       96.07       92.65     12.31 o   0.56223
 -10  14   9       27.03       39.82     12.37 o   0.53800
  -9  14   9      652.99      644.59     15.96 o   0.51564
  -8  14   9     2082.21     2145.31     21.38 o   0.49541
  -7  14   9      201.96      184.35     13.40 o   0.47758
  -6  14   9        2.45       27.39     12.83 o   0.46243
  -5  14   9        2.48        2.08     12.18 o   0.45024
  -4  14   9      592.03      537.48     12.68 o   0.44124
  -3  14   9     7934.40     7563.39     32.93 o   0.43564
  -2  14   9       59.93       42.58     12.21 o   0.43356
  -1  14   9     1703.75     1611.44     18.28 o   0.43506
   0  14   9      261.73      289.58     15.20 o   0.44010
   1  14   9      944.09      950.70     17.55 o   0.44856
   2  14   9     5111.79     4959.79     36.34 o   0.46025
   3  14   9       76.20       47.39     18.67 o   0.47494
   4  14   9      479.09      455.11     21.34 o   0.49235
   5  14   9       62.20       49.06     18.67 o   0.51221
   6  14   9      952.32      905.38     23.40 o   0.53424
   7  14   9      117.83       98.70     18.76 o   0.55819
  -8 -14  -9       80.86       97.58     25.53 o   0.58382
   9  14   9     1063.31     1258.85     28.83 o   0.61093
 -12  15   9      557.17      582.00     16.80 o   0.59925
 -11  15   9        0.87        1.86     12.08 o   0.57387
 -10  15   9        7.67        4.05     12.27 o   0.55014
  -9  15   9       60.62       62.84     13.44 o   0.52829
  -8  15   9      581.66      595.80     14.88 o   0.50857
  -7  15   9       67.81       62.02     12.67 o   0.49122
  -6  15   9     1670.80     1654.97     17.96 o   0.47651
  -5  15   9      210.32      222.70     13.34 o   0.46468
  -4  15   9      317.61      322.40     14.01 o   0.45597
  -3  15   9     1216.78     1207.44     21.35 o   0.45055
  -2  15   9     1668.39     1616.56     21.37 o   0.44854
  -1  15   9       21.22       23.11     15.76 o   0.44999
   0  15   9      934.95      896.57     16.60 o   0.45487
   1  15   9      616.55      602.55     16.66 o   0.46306
   2  15   9      806.41      894.26     23.31 o   0.47439
   3  15   9      311.63      296.71     20.32 o   0.48865
   4  15   9     1627.68     1586.70     25.97 o   0.50559
   5  15   9      204.11      143.59     19.52 o   0.52495
   6  15   9      202.96      187.96     19.41 o   0.54647
   7  15   9      156.10      128.12     18.72 o   0.56991
  -8 -15  -9      102.68       91.59     25.74 o   0.59503
  -9 -15  -9      175.58      178.00     27.33 o   0.62165
 -12  16   9       24.34       23.59     23.57 o   0.61092
  11 -16  -9       51.57       49.68     18.95 o   0.58604
  10 -16  -9       67.18       61.24     16.42 o   0.56283
   9 -16  -9        1.38        7.57     15.53 o   0.54150
  -8  16   9      879.52      913.04     17.32 o   0.52227
  -7  16   9      332.12      315.23     14.64 o   0.50539
  -6  16   9       25.94       40.25     12.10 o   0.49111
  -5  16   9      480.98      444.00     14.12 o   0.47964
  -4  16   9      240.09      264.15     13.59 o   0.47120
  -3  16   9      350.43      337.17     13.95 o   0.46596
   2 -16  -9      952.10      933.50     19.45 o   0.46402
  -1  16   9      466.80      467.10     17.32 o   0.46542
   0  16   9     1496.63     1541.15     18.51 o   0.47014
   1  16   9      264.36      225.38     14.92 o   0.47806
   2  16   9     4781.03     4577.89     29.59 o   0.48905
   3  16   9      137.89      149.18     19.20 o   0.50290
   4  16   9        4.15        8.10     18.86 o   0.51937
   5  16   9        2.45        0.89     18.26 o   0.53823
   6  16   9      214.64      171.92     19.69 o   0.55924
   7  16   9        1.23       11.83     18.47 o   0.58217
  -8 -16  -9      632.54      690.56     28.88 o   0.60679
 -12  17   9      157.57      197.19     25.52 o   0.62310
  11 -17  -9      115.46       86.16     19.92 o   0.59873
  10 -17  -9      334.64      301.12     21.54 o   0.57603
  -9  17   9       16.41       21.93     20.23 o   0.55521
  -8  17   9      219.59      253.02     21.50 o   0.53647
  -7  17   9       44.08       36.67     20.59 o   0.52005
  -6  17   9      608.18      614.93     23.85 o   0.50618
  -5  17   9     1233.07     1212.62     26.59 o   0.49507
  -4  17   9        3.07        3.53     18.91 o   0.48690
  -3  17   9       67.85       76.85     18.90 o   0.48183
  -2  17   9     1085.04     1132.30     35.02 o   0.47995
  -1  17   9     1882.22     1981.71     33.16 o   0.48130
   0  17   9      287.72      271.10     22.66 o   0.48586
   1  17   9      408.88      373.42     18.63 o   0.49354
   2  17   9      835.71      883.14     23.51 o   0.50419
  -3 -17  -9     4584.54     4665.31     41.86 o   0.51763
   4  17   9       65.75       87.48     19.19 o   0.53365
   5  17   9      477.49      404.32     20.83 o   0.55202
   6  17   9        4.73       16.40     18.53 o   0.57253
   7  17   9       15.68        8.88     19.11 o   0.59494
  -8 -17  -9       25.31       31.48     23.83 o   0.61905
  11 -18  -9      112.70       89.47     20.01 o   0.61191
 -10  18   9       57.25       57.36     17.59 o   0.58971
  -9  18   9      673.04      745.63     25.51 o   0.56939
  -8  18   9       10.02        6.38     20.03 o   0.55113
  -7  18   9      361.39      350.76     23.31 o   0.53517
  -6  18   9      189.88      183.02     21.95 o   0.52170
  -5  18   9      171.15      171.51     20.77 o   0.51092
  -4  18   9      126.54      133.84     20.46 o   0.50301
  -3  18   9     2233.64     2430.20     48.07 o   0.49810
  -2  18   9      120.20      120.82     27.34 o   0.49628
  -1  18   9      249.77      270.84     23.92 o   0.49759
   0  18   9       16.93       13.22     21.36 o   0.50201
   1  18   9     3413.30     3160.87     29.58 o   0.50944
   2  18   9      457.63      495.03     19.70 o   0.51976
   3  18   9       24.82       60.62     19.18 o   0.53281
   4  18   9       32.91       14.78     18.34 o   0.54839
   5  18   9      147.12      139.96     19.34 o   0.56628
   6  18   9      156.48      131.80     19.45 o   0.58629
   7  18   9      109.60      101.86     20.03 o   0.60819
 -10  19   9        2.13       10.54     18.09 o   0.60384
  -9  19   9      142.71      141.12     21.71 o   0.58400
  -8  19   9      117.44      113.07     21.64 o   0.56622
  -7  19   9     1863.23     1879.66     32.64 o   0.55069
  -6  19   9       63.70       52.28     21.34 o   0.53761
  -5  19   9      275.78      280.26     22.61 o   0.52716
  -4  19   9      480.25      442.52     22.48 o   0.51950
  -3  19   9        1.80       61.40     31.27 o   0.51475
  -2  19   9       15.21        4.48     25.98 o   0.51299
  -1  19   9     2318.15     2481.13     33.76 o   0.51426
   0  19   9      225.27      175.37     22.07 o   0.51853
   1  19   9       55.64       71.73     21.97 o   0.52573
   2  19   9       45.98       44.76     17.52 o   0.53574
  -3 -19  -9     1265.92     1358.20     29.32 o   0.54840
   4  19   9        0.34        0.09     18.61 o   0.56355
   5  19   9      148.72      116.31     19.89 o   0.58098
   6  19   9      247.26      177.35     20.35 o   0.60049
   7  19   9       19.22       39.54     20.05 o   0.62190
 -10  20   9      227.38      180.09     19.48 o   0.61838
  -9  20   9      167.25      182.12     22.13 o   0.59902
  -8  20   9       28.24       37.69     20.65 o   0.58170
  -7  20   9       53.06       63.60     21.93 o   0.56660
  -6  20   9       51.34       34.35     21.01 o   0.55389
  -5  20   9      504.18      512.27     24.46 o   0.54375
  -4  20   9      153.13      249.39     33.68 o   0.53633
  -3  20   9      261.03      316.98     34.82 o   0.53173
  -2  20   9        7.79        2.48     55.02 o   0.53003
  -1  20   9        4.99       22.81     21.56 o   0.53125
   0  20   9      514.38      525.99     24.86 o   0.53539
   1  20   9     1398.14     1371.99     28.70 o   0.54236
   2  20   9       26.66       29.39     23.34 o   0.55207
   3  20   9      238.09      222.12     20.24 o   0.56437
   4  20   9      666.95      622.19     23.08 o   0.57910
   5  20   9      461.50      477.86     22.35 o   0.59608
   6  20   9        0.49        6.18     19.61 o   0.61511
  -9  21   9       63.68       68.39     22.04 o   0.61442
  -8  21   9      141.17      153.65     22.72 o   0.59754
  -7  21   9      175.47      184.73     22.40 o   0.58285
  -6  21   9      102.15       68.76     22.39 o   0.57051
  -5  21   9      179.43      224.14     35.52 o   0.56067
  -4  21   9      734.47      729.84     37.37 o   0.55347
  -3  21   9      309.94      392.88     35.54 o   0.54901
  -2  21   9       78.55       87.10     45.65 o   0.54736
  -1  21   9     1330.52     1382.27     39.16 o   0.54855
   0  21   9      520.27      482.91     23.63 o   0.55256
   1  21   9       34.05       38.51     24.07 o   0.55932
   2  21   9      445.24      396.31     25.96 o   0.56874
   3  21   9       50.50       70.78     18.54 o   0.58069
   4  21   9       31.27       47.11     20.06 o   0.59501
   5  21   9      455.83      481.52     22.69 o   0.61155
  -8  22   9        6.03       12.19     22.59 o   0.61372
  -7  22   9      228.31      215.67     23.00 o   0.59942
  -6  22   9        0.22        0.00     21.83 o   0.58743
  -5  22   9      316.25      318.49     35.26 o   0.57788
  -4  22   9      134.24      104.28     31.55 o   0.57089
  -3  22   9       41.63       14.41     33.36 o   0.56657
  -2  22   9      128.95      110.12     43.62 o   0.56498
  -1  22   9      275.80      284.74     41.97 o   0.56613
   0  22   9      181.31      228.49     22.27 o   0.57001
   1  22   9       66.66       70.32     20.09 o   0.57657
   2  22   9      111.57       79.45     23.50 o   0.58571
   3  22   9      958.33      809.50     37.02 o   0.59732
   4  22   9      139.56      135.06     19.80 o   0.61125
  -7  23   9      380.59      426.52     26.25 o   0.61629
  -6  23   9       27.32        7.49     30.53 o   0.60463
  -5  23   9        4.40       30.32     31.32 o   0.59535
  -4  23   9        5.84       30.70     30.87 o   0.58858
  -3  23   9      193.80      205.95     33.57 o   0.58439
  -2  23   9       58.85       34.88     40.39 o   0.58284
  -1  23   9        3.00        0.00     36.65 o   0.58396
   0  23   9      214.43      196.32     21.78 o   0.58772
   1  23   9      273.03      229.44     22.59 o   0.59408
   2  23   9       20.28        0.00     23.51 o   0.60296
   3  23   9        0.97        9.94     24.52 o   0.61424
  -6  24   9      452.42      494.64     39.11 o   0.62208
  -5  24   9       30.70       58.75     31.71 o   0.61307
  -4  24   9     1124.52     1355.02     45.49 o   0.60650
  -3  24   9        8.82       30.13     29.18 o   0.60243
  -2  24   9       78.14      114.77     43.70 o   0.60093
  -1  24   9       35.36       49.84     38.49 o   0.60201
   0  24   9       31.47       37.72     37.16 o   0.60567
   1  24   9        4.74       19.78     22.70 o   0.61184
   2  24   9      255.30      267.34     25.10 o   0.62046
  -4  25   9        0.72       75.18     33.61 o   0.62463
  -3  25   9        0.65        6.66     26.54 o   0.62069
  -2  25   9      413.57      482.79     46.57 o   0.61923
  -1  25   9        0.66        5.00     40.64 o   0.62028
   0  25   9      835.21      795.54     44.66 o   0.62382
 -14   0  10     1279.64     1210.69     33.23 o   0.58366
 -12   0  10       48.60       25.61     26.64 o   0.52260
 -10   0  10      411.42      426.24     28.11 o   0.46690
  -8   0  10       61.14       34.89     23.07 o   0.41870
  -6   0  10     2626.65     2329.47     31.40 o   0.38086
  -4   0  10     1281.22     1239.43     25.83 o   0.35669
  -2   0  10     7194.17     7235.71     29.41 o   0.34904
   0   0  10      301.48      354.33     19.26 o   0.35898
   2   0  10     1588.18     1505.99     30.60 o   0.38515
   4   0  10     1799.86     1685.64     36.54 o   0.42455
   6   0  10      816.21      872.99     37.57 o   0.47389
   8   0  10     1056.97     1139.78     41.71 o   0.53041
  10   0  10      240.22      209.47     34.29 o   0.59205
 -15   1  10       67.92       88.07     18.04 o   0.61608
 -14   1  10      383.31      372.89     20.01 o   0.58405
 -13   1  10      279.01      258.56     19.23 o   0.55298
 -12   1  10        4.32        4.94     18.39 o   0.52304
 -11   1  10      696.78      683.44     21.07 o   0.49442
 -10   1  10      656.43      585.95     19.22 o   0.46739
  -9   1  10     1416.19     1328.98     22.04 o   0.44221
  -8   1  10       63.32       59.39     16.45 o   0.41924
  -7   1  10      276.12      256.67     17.23 o   0.39885
  -6   1  10      401.20      348.12     16.45 o   0.38145
  -5   1  10       18.60        2.03     14.08 o   0.36748
  -4   1  10     5579.62     5471.60     23.50 o   0.35733
  -3   1  10       46.90       34.94      5.97 o   0.35133
  -2   1  10     3386.09     3355.31     16.72 o   0.34970
  -1   1  10      770.38      638.81     12.65 o   0.35250
   0   1  10     1753.33     1529.84     17.03 o   0.35962
   1   1  10       11.02       22.83      8.98 o   0.37082
   2   1  10       71.33       52.74     14.95 o   0.38574
   3   1  10      392.99      401.51     19.15 o   0.40397
   4   1  10      691.33      838.29     22.85 o   0.42508
   5   1  10       16.97       18.06     20.56 o   0.44867
   6   1  10       13.58       13.73     21.95 o   0.47437
   7   1  10      568.80      525.39     26.02 o   0.50185
   8   1  10      518.39      527.79     26.37 o   0.53084
   9   1  10        4.56        2.33     24.14 o   0.56110
  10   1  10       89.71       99.00     23.04 o   0.59244
  11   1  10       96.50       96.56     24.21 o   0.62469
 -15   2  10      235.35      238.86     19.61 o   0.61719
 -14   2  10      203.50      201.78     19.06 o   0.58522
 -13   2  10      184.00      197.98     18.05 o   0.55422
 -12   2  10      896.58      832.30     20.44 o   0.52434
 -11   2  10      737.72      666.21     21.02 o   0.49580
 -10   2  10      268.18      189.23     18.00 o   0.46885
  -9   2  10        8.40       11.61     17.50 o   0.44376
  -8   2  10     1997.29     1911.42     22.44 o   0.42087
  -7   2  10     1988.15     2042.72     22.95 o   0.40056
  -6   2  10     1071.41     1010.05     18.94 o   0.38324
  -5   2  10        4.99        4.42     14.50 o   0.36933
  -4   2  10       94.06      108.31     11.56 o   0.35923
  -3   2  10     1873.66     1782.31     13.69 o   0.35327
  -2   2  10     2033.49     1993.43     13.65 o   0.35165
  -1   2  10       96.25      123.23      8.17 o   0.35443
   0   2  10       43.13      111.83     11.94 o   0.36151
   1   2  10     2367.76     2177.57     17.07 o   0.37266
   2   2  10      339.26      364.48     17.21 o   0.38751
   3   2  10       61.04       61.56     18.13 o   0.40566
   4   2  10      752.11      745.90     22.19 o   0.42669
   5   2  10      125.63      148.64     21.41 o   0.45019
   6   2  10       84.81       90.95     22.46 o   0.47581
   7   2  10      181.40      218.81     24.47 o   0.50321
   8   2  10      480.20      497.39     25.61 o   0.53212
   9   2  10      525.58      470.96     25.82 o   0.56232
  10   2  10       17.03       25.70     22.78 o   0.59359
 -15   3  10      294.65      276.67     19.44 o   0.61903
 -14   3  10      202.89      249.57     18.75 o   0.58717
 -13   3  10        3.16       13.31     17.47 o   0.55627
 -12   3  10       43.41       63.89     16.68 o   0.52651
 -11   3  10     2516.71     2455.93     26.37 o   0.49810
 -10   3  10      272.45      260.80     18.22 o   0.47127
  -9   3  10       35.16       33.57     17.14 o   0.44632
  -8   3  10        9.93       14.53     16.77 o   0.42357
  -7   3  10     1171.36     1192.67     20.42 o   0.40339
  -6   3  10      972.11      866.28     18.94 o   0.38620
  -5   3  10     2282.39     2104.47     21.25 o   0.37240
  -4   3  10       16.88       30.58     11.16 o   0.36239
  -3   3  10      376.02      359.38     10.40 o   0.35648
  -2   3  10     1197.78     1238.99     10.96 o   0.35487
  -1   3  10     2863.78     2738.53     14.97 o   0.35763
   0   3  10     1850.65     1897.32     18.11 o   0.36465
   1   3  10        6.19       28.54     10.92 o   0.37570
   2   3  10      219.52      183.30     16.85 o   0.39044
  -3  -3 -10      520.71      527.80     22.19 o   0.40846
   4   3  10     1836.56     1946.12     27.00 o   0.42935
   5   3  10      944.61      980.81     24.91 o   0.45272
   6   3  10      439.67      407.29     22.93 o   0.47820
   7   3  10     2337.53     2419.11     40.93 o   0.50547
   8   3  10      455.56      488.21     25.55 o   0.53426
   9   3  10      220.86      261.14     24.61 o   0.56434
  10   3  10      205.73      179.53     23.99 o   0.59551
 -15   4  10       20.30       34.95     16.93 o   0.62160
 -14   4  10        6.25        9.82     17.40 o   0.58988
 -13   4  10      727.31      714.96     20.65 o   0.55913
 -12   4  10      516.47      489.69     20.42 o   0.52953
 -11   4  10      518.53      530.05     19.32 o   0.50129
 -10   4  10      642.84      625.92     21.07 o   0.47464
  -9   4  10        3.58        2.37     17.67 o   0.44987
  -8   4  10       24.90       15.56     17.21 o   0.42731
  -7   4  10     3636.79     3712.22     26.84 o   0.40733
  -6   4  10      214.19      196.77     16.02 o   0.39031
  -5   4  10      917.06      917.07     16.00 o   0.37666
  -4   4  10        0.37       14.47     10.45 o   0.36676
  -3   4  10     8160.24     7961.44     23.10 o   0.36092
  -2   4  10        2.93        7.38      7.09 o   0.35934
  -1   4  10     2277.01     2288.56     13.91 o   0.36206
   0   4  10     1482.85     1437.43     16.62 o   0.36900
   1   4  10     2150.83     2061.25     20.04 o   0.37992
   2   4  10      994.54      906.32     21.02 o   0.39450
  -3  -4 -10     1596.44     1639.82     26.90 o   0.41234
   4   4  10     1732.76     1565.00     25.72 o   0.43305
   5   4  10      101.54      121.08     21.22 o   0.45623
   6   4  10       66.90       67.67     22.13 o   0.48152
   7   4  10     1212.89     1416.25     29.22 o   0.50861
   8   4  10       23.96       61.26     23.76 o   0.53724
   9   4  10      109.41      137.80     23.73 o   0.56716
  10   4  10       40.87       42.45     23.74 o   0.59818
 -15   5  10      462.59      431.91     19.34 o   0.62489
 -14   5  10      107.27       93.68     17.60 o   0.59334
 -13   5  10        2.49        0.31     17.37 o   0.56278
 -12   5  10      616.42      654.84     20.84 o   0.53339
 -11   5  10     1796.72     1808.99     24.43 o   0.50536
 -10   5  10      268.25      283.02     18.40 o   0.47894
  -9   5  10      434.47      410.22     18.39 o   0.45441
  -8   5  10      374.19      313.78     18.96 o   0.43209
  -7   5  10     1129.44     1127.74     20.17 o   0.41233
  -6   5  10        6.21        9.90     12.80 o   0.39553
  -5   5  10     2329.83     2137.37     17.60 o   0.38207
  -4   5  10     1901.74     1805.59     15.63 o   0.37231
  -3   5  10      479.25      451.05     11.37 o   0.36656
  -2   5  10      107.38      139.75      7.48 o   0.36500
  -1   5  10     1994.79     2075.40     13.48 o   0.36768
   0   5  10      199.63      188.40     11.61 o   0.37451
   1   5  10     3931.94     3871.48     24.83 o   0.38528
   2   5  10     1207.95     1083.23     21.42 o   0.39966
  -3  -5 -10      274.87      317.48     22.00 o   0.41728
  -4  -5 -10      156.61      139.37     21.96 o   0.43776
   5   5  10     2275.25     2347.34     29.81 o   0.46070
   6   5  10      149.12      125.85     22.47 o   0.48576
   7   5  10     1631.84     1692.43     30.82 o   0.51263
   8   5  10      665.24      622.92     26.77 o   0.54104
   9   5  10      522.42      456.51     26.02 o   0.57076
  10   5  10      361.29      436.23     26.54 o   0.60160
 -14   6  10      113.44       94.95     17.92 o   0.59755
 -13   6  10      242.24      226.16     17.74 o   0.56722
 -12   6  10       36.74       34.01     17.76 o   0.53807
 -11   6  10      419.89      435.95     20.39 o   0.51030
 -10   6  10      430.36      550.95     18.31 o   0.48415
  -9   6  10       79.41       59.38     19.05 o   0.45989
  -8   6  10       40.30       28.29     19.29 o   0.43785
  -7   6  10       54.26      110.44     18.83 o   0.41836
  -6   6  10      800.41      805.74     16.70 o   0.40181
  -5   6  10      173.44      184.42     13.92 o   0.38857
  -4   6  10      181.34      206.34     10.93 o   0.37898
  -3   6  10      460.86      421.84     11.15 o   0.37333
   2  -6 -10     3898.80     3801.69     20.97 o   0.37180
  -1   6  10     1297.60     1301.15     14.29 o   0.37443
   0  -6 -10      768.05      724.32     14.15 o   0.38115
   1   6  10     1272.78     1296.38     18.95 o   0.39173
   2   6  10       20.15       42.71     14.55 o   0.40588
  -3  -6 -10     2141.74     2094.24     29.35 o   0.42325
  -4  -6 -10      181.10      199.90     23.09 o   0.44344
   5   6  10       84.16      138.19     22.02 o   0.46611
   6   6  10      129.27      194.07     23.20 o   0.49089
  -7  -6 -10     3363.28     3323.29     41.36 o   0.51750
   8   6  10       51.03       85.10     23.47 o   0.54565
   9   6  10       86.34       46.70     24.49 o   0.57513
  10   6  10        0.08       16.17     22.82 o   0.60575
 -14   7  10       62.89       52.77     17.41 o   0.60249
 -13   7  10      317.58      366.96     20.14 o   0.57242
 -12   7  10      147.90      167.86     20.68 o   0.54354
 -11   7  10     1410.50     1462.22     25.66 o   0.51607
 -10   7  10     3318.49     3259.62     26.13 o   0.49022
  -9   7  10      993.33      994.85     19.32 o   0.46629
  -8   7  10       32.43       19.54     17.70 o   0.44456
  -7   7  10     1920.44     1898.53     24.85 o   0.42538
  -6   7  10       17.52       12.27     13.91 o   0.40912
  -5   7  10     1380.39     1363.21     18.29 o   0.39612
  -4   7  10     1061.21     1008.40     15.88 o   0.38672
  -3   7  10       16.75       37.07     11.97 o   0.38118
  -2   7  10       13.00       22.69     10.13 o   0.37968
  -1   7  10      633.76      659.34     12.31 o   0.38226
   0   7  10     3384.41     3303.76     20.22 o   0.38884
   1   7  10     1119.13     1042.34     18.46 o   0.39922
   2   7  10      280.57      247.64     15.24 o   0.41312
   3   7  10      478.73      423.15     16.87 o   0.43019
  -4  -7 -10      335.26      324.63     22.85 o   0.45007
  -5  -7 -10      661.39      674.96     26.64 o   0.47242
   6   7  10     1755.79     1725.68     29.35 o   0.49689
   7   7  10        3.47       57.66     22.82 o   0.52319
   8   7  10       58.53       39.82     22.94 o   0.55105
   9   7  10       69.25       85.29     23.91 o   0.58026
  10   7  10      726.23      746.72     27.92 o   0.61062
 -14   8  10       38.87       33.24     18.57 o   0.60813
 -13   8  10      110.59      150.64     18.86 o   0.57835
 -12   8  10      558.81      605.94     21.63 o   0.54979
 -11   8  10      241.77      224.34     15.98 o   0.52265
 -10   8  10      152.06      187.74     16.83 o   0.49715
  -9   8  10      712.66      698.89     18.22 o   0.47356
  -8   8  10      130.80       84.53     15.03 o   0.45218
  -7   8  10      118.23      131.25     18.59 o   0.43334
  -6   8  10      212.06      177.84     17.54 o   0.41739
  -5   8  10     1522.07     1531.39     20.38 o   0.40465
  -4   8  10      359.01      381.26     13.93 o   0.39546
  -3   8  10     2257.07     2255.66     18.77 o   0.39005
  -2   8  10      247.87      286.04     14.70 o   0.38858
   1  -8 -10     2054.17     2112.72     16.98 o   0.39110
   0   8  10       79.89      120.43     13.95 o   0.39753
   1   8  10      784.15      794.82     17.49 o   0.40769
   2   8  10      909.10      826.91     17.90 o   0.42131
   3   8  10      205.46      162.26     16.16 o   0.43806
  -4  -8 -10      220.53      204.71     22.75 o   0.45760
  -5  -8 -10      314.68      365.31     25.77 o   0.47960
   6   8  10      647.67      724.68     25.81 o   0.50372
   7   8  10      582.89      547.82     25.89 o   0.52968
   8   8  10      822.33      832.86     27.97 o   0.55722
   9   8  10       54.41       25.08     23.01 o   0.58612
  10   8  10       69.55       40.19     24.65 o   0.61619
 -14   9  10      387.14      444.54     20.26 o   0.61447
 -13   9  10      170.85      186.32     19.64 o   0.58501
 -12   9  10      503.08      461.68     19.81 o   0.55679
 -11   9  10       27.22       32.43     15.61 o   0.53001
 -10   9  10     3043.04     3064.49     26.31 o   0.50488
  -9   9  10       70.43       60.51     15.51 o   0.48167
  -8   9  10      199.62      190.72     16.43 o   0.46067
  -7   9  10       33.67       31.13     14.68 o   0.44219
  -6   9  10      621.01      588.62     15.35 o   0.42656
  -5   9  10      237.47      254.12     12.88 o   0.41411
  -4   9  10      520.75      543.29     14.16 o   0.40513
  -3   9  10      418.21      461.66     14.22 o   0.39985
  -2   9  10      714.17      694.36     19.16 o   0.39842
  -1   9  10      301.93      301.25     19.09 o   0.40088
   0   9  10     2081.94     2002.69     19.87 o   0.40716
   1   9  10       84.23      169.26     15.22 o   0.41708
   2   9  10      124.51      146.92     15.85 o   0.43040
  -3  -9 -10      536.44      610.57     22.99 o   0.44681
   4   9  10     1253.18     1127.73     21.98 o   0.46599
  -5  -9 -10     1012.87     1009.27     27.96 o   0.48760
  -6  -9 -10      778.94      703.78     28.45 o   0.51135
   7   9  10        2.25        5.13     22.58 o   0.53694
   8   9  10       31.24       87.45     23.69 o   0.56413
   9   9  10        0.55       26.42     22.73 o   0.59269
  10   9  10       41.55       31.44     23.33 o   0.62244
 -14  10  10      136.63      162.05     18.41 o   0.62147
 -13  10  10       17.26       55.43     18.40 o   0.59237
 -12  10  10      894.30      984.34     23.38 o   0.56451
 -11  10  10       61.22       98.54     15.83 o   0.53811
 -10  10  10       45.40       56.10     15.01 o   0.51338
  -9  10  10       44.62       54.08     13.63 o   0.49057
  -8  10  10      949.39      970.47     17.22 o   0.46997
  -7  10  10      103.58       77.98     13.74 o   0.45187
  -6  10  10      149.90      158.77     15.03 o   0.43659
  -5  10  10        2.31        8.02     11.73 o   0.42444
  -4  10  10      367.19      351.25     13.75 o   0.41568
  -3  10  10      143.19      139.95     11.60 o   0.41053
  -2  10  10     1327.35     1251.36     21.32 o   0.40914
  -1  10  10      924.57      843.20     20.95 o   0.41153
   0  10  10      562.92      540.45     15.55 o   0.41765
   1  10  10     1133.46     1125.36     19.69 o   0.42733
   2  10  10     1532.03     1402.54     21.13 o   0.44034
   3  10  10      234.73      226.53     17.72 o   0.45640
   4  10  10       57.93       84.26     17.47 o   0.47519
  -5 -10 -10      351.57      287.54     25.21 o   0.49640
  -6 -10 -10     1197.94     1184.99     30.87 o   0.51974
   7  10  10      112.85      129.45     22.51 o   0.54494
  -8 -10 -10     2828.00     2960.75     41.66 o   0.57175
   9  10  10      479.61      499.82     25.44 o   0.59995
 -13  11  10       51.05       63.18     18.31 o   0.60039
 -12  11  10      469.09      535.86     18.18 o   0.57293
 -11  11  10      931.50      930.58     19.76 o   0.54693
 -10  11  10     1410.63     1406.48     19.04 o   0.52261
  -9  11  10      361.59      365.30     13.29 o   0.50023
  -8  11  10      255.75      240.20     14.74 o   0.48004
  -7  11  10     1457.28     1430.74     18.52 o   0.46234
  -6  11  10     2400.67     2397.52     22.61 o   0.44742
  -5  11  10      452.34      515.87     16.20 o   0.43556
  -4  11  10     2199.97     2054.04     19.09 o   0.42703
  -3  11  10      422.12      395.59     13.52 o   0.42203
  -2  11  10      454.53      430.84     18.42 o   0.42067
  -1  11  10       10.34        7.50     17.54 o   0.42300
   0  11  10       65.71       58.01     13.61 o   0.42895
   1  11  10      630.58      718.48     18.90 o   0.43839
   2  11  10      103.41      146.43     16.92 o   0.45108
   3  11  10       15.74       10.95     17.11 o   0.46676
   4  11  10     1215.66     1201.31     22.95 o   0.48515
  -5 -11 -10     1043.10      996.83     28.60 o   0.50595
  -6 -11 -10     2075.68     2118.08     34.75 o   0.52887
  -7 -11 -10      865.61      824.14     29.50 o   0.55365
   8  11  10       11.50       31.57     22.84 o   0.58006
   9  11  10      894.27      902.31     27.35 o   0.60787
 -13  12  10      219.62      216.25     18.94 o   0.60905
 -12  12  10       17.69       15.27     15.57 o   0.58200
 -11  12  10      324.18      351.21     15.82 o   0.55643
 -10  12  10        3.34        3.96     13.08 o   0.53255
  -9  12  10     2408.50     2576.39     22.30 o   0.51060
  -8  12  10      523.01      542.32     16.68 o   0.49083
  -7  12  10     1575.91     1579.31     21.40 o   0.47354
  -6  12  10     2542.57     2537.69     24.40 o   0.45898
  -5  12  10      684.75      619.96     16.84 o   0.44743
  -4  12  10      188.35      166.70     13.02 o   0.43913
  -3  12  10      892.37      831.14     15.45 o   0.43427
  -2  12  10     5285.60     5003.11     32.40 o   0.43295
  -1  12  10      690.88      691.63     20.47 o   0.43521
   0  12  10       41.36       31.36     17.69 o   0.44100
   1  12  10      690.33      719.70     16.95 o   0.45018
   2  12  10     1383.45     1352.79     21.82 o   0.46255
   3  12  10     1919.37     1701.88     28.18 o   0.47786
   4  12  10      161.61      140.18     18.24 o   0.49583
  -5 -12 -10      511.90      434.50     24.62 o   0.51620
  -6 -12 -10      245.29      296.97     24.77 o   0.53869
  -7 -12 -10     1578.76     1666.02     34.01 o   0.56304
   8  12  10      299.15      343.95     23.60 o   0.58902
   9  12  10        2.09       19.95     22.09 o   0.61643
 -13  13  10       47.64       64.85     17.33 o   0.61833
 -12  13  10      307.29      316.18     15.48 o   0.59171
 -11  13  10      468.98      425.74     15.63 o   0.56657
 -10  13  10       37.73       48.19     13.17 o   0.54314
  -9  13  10       62.74       99.63     14.40 o   0.52163
  -8  13  10     1315.11     1356.58     18.01 o   0.50230
  -7  13  10     1510.28     1480.26     18.52 o   0.48541
  -6  13  10      393.99      377.15     14.81 o   0.47123
  -5  13  10      115.99      119.38     14.70 o   0.45999
  -4  13  10     1222.74     1158.73     16.51 o   0.45192
  -3  13  10       21.63       20.95     18.67 o   0.44719
  -2  13  10        6.39       41.12     17.11 o   0.44591
  -1  13  10     2280.78     2252.34     25.78 o   0.44811
   0  13  10        3.58        3.57     17.33 o   0.45373
   1  13  10      743.32      738.59     17.04 o   0.46266
   2  13  10      120.57      167.37     17.11 o   0.47470
   3  13  10      324.92      330.92     19.81 o   0.48963
   4  13  10        6.15        5.62     18.22 o   0.50719
  -5 -13 -10     2222.07     2140.74     33.80 o   0.52712
  -6 -13 -10       48.71       59.44     22.83 o   0.54916
  -7 -13 -10       93.52      132.19     25.32 o   0.57306
   8  13  10     1224.39     1258.64     28.89 o   0.59861
 -12  14  10      626.22      622.93     16.59 o   0.60201
 -11  14  10        4.04        0.86     14.33 o   0.57732
 -10  14  10      267.38      259.37     15.16 o   0.55435
  -9  14  10      290.52      314.88     14.95 o   0.53329
  -8  14  10      333.78      310.61     14.17 o   0.51440
  -7  14  10     2111.13     2120.15     20.17 o   0.49793
  -6  14  10       36.56       43.18     13.11 o   0.48410
  -5  14  10       74.22       56.96     13.09 o   0.47317
  -4  14  10       89.25       67.69     14.70 o   0.46533
  -3  14  10     1950.67     1983.29     26.85 o   0.46074
  -2  14  10       14.53       25.18     16.62 o   0.45950
  -1  14  10       59.66       61.58     17.28 o   0.46163
   0  14  10      268.66      230.62     18.70 o   0.46709
   1  14  10      215.80      187.27     18.19 o   0.47577
   2  14  10        2.36        3.36     16.86 o   0.48749
   3  14  10     3237.55     3061.69     30.54 o   0.50204
   4  14  10      284.00      189.17     18.67 o   0.51918
   5  14  10      481.87      475.37     20.67 o   0.53866
  -6 -14 -10        6.59       17.91     22.59 o   0.56025
  -7 -14 -10      251.11      243.88     24.86 o   0.58370
   8  14  10       20.33       46.10     21.14 o   0.60880
 -12  15  10        1.87       10.01     15.42 o   0.61289
 -11  15  10      257.92      274.79     14.68 o   0.58866
 -10  15  10       37.39       29.10     12.27 o   0.56614
  -9  15  10      630.70      711.89     15.70 o   0.54554
  -8  15  10       19.32       11.51     12.58 o   0.52709
  -7  15  10      105.99       87.56     13.07 o   0.51102
  -6  15  10       38.25       58.12     12.86 o   0.49756
  -5  15  10      580.10      636.25     15.47 o   0.48693
  -4  15  10       81.81       68.61     14.69 o   0.47932
  -3  15  10      313.34      315.71     18.70 o   0.47486
  -2  15  10       30.45       35.60     15.85 o   0.47366
  -1  15  10      539.41      570.57     19.01 o   0.47573
   0  15  10       40.27       35.08     16.68 o   0.48103
   1  15  10      415.98      393.70     18.52 o   0.48946
   2  15  10       43.94       12.30     14.69 o   0.50086
   3  15  10      107.36      126.76     18.84 o   0.51503
   4  15  10      379.96      411.02     20.37 o   0.53175
   5  15  10       24.76       20.73     18.22 o   0.55079
  -6 -15 -10      101.72       51.79     22.62 o   0.57192
  -7 -15 -10      547.75      498.62     26.43 o   0.59491
  -8 -15 -10      545.80      489.91     26.69 o   0.61956
 -12  16  10      196.01      171.13     24.38 o   0.62430
 -11  16  10       59.48       58.49     23.14 o   0.60053
  10 -16 -10       87.64       63.01     18.23 o   0.57848
  -9  16  10       30.19       36.00     16.61 o   0.55834
  -8  16  10      151.14      130.43     15.50 o   0.54032
  -7  16  10      879.63      901.82     17.83 o   0.52466
  -6  16  10       63.89       69.88     13.82 o   0.51156
  -5  16  10       11.07       36.19     14.57 o   0.50123
  -4  16  10      333.23      302.51     32.14 o   0.49383
  -3  16  10      840.71      845.12     20.62 o   0.48951
  -2  16  10      140.03      144.84     16.01 o   0.48834
  -1  16  10        8.65       22.82     16.17 o   0.49035
   0  16  10       84.45       84.37     18.39 o   0.49549
   1  16  10      277.01      259.16     19.55 o   0.50368
   2  16  10       67.59       74.27     18.79 o   0.51476
  -3 -16 -10     1602.44     1439.56     28.48 o   0.52856
   4  16  10      421.13      422.76     20.20 o   0.54487
   5  16  10      241.53      222.08     19.45 o   0.56347
  -6 -16 -10       12.73        5.56     22.68 o   0.58413
  -7 -16 -10        6.68       27.83     23.51 o   0.60666
 -11  17  10        1.81        4.65     22.44 o   0.61293
 -10  17  10       85.00       73.07     16.91 o   0.59133
  -9  17  10      316.97      269.45     21.43 o   0.57164
  -8  17  10      108.50      111.63     21.15 o   0.55406
  -7  17  10      106.72      134.96     21.07 o   0.53880
  -6  17  10      371.55      368.26     22.25 o   0.52605
  -5  17  10      863.81      992.96     25.88 o   0.51601
  -4  17  10        3.21        0.00     61.42 o   0.50883
  -3  17  10       57.25       81.11     68.01 o   0.50463
  -2  17  10      288.39      386.37     23.63 o   0.50350
  -1  17  10      263.15      240.03     23.75 o   0.50545
   0  17  10      726.18      809.27     25.94 o   0.51044
   1  17  10      632.76      582.70     24.96 o   0.51839
   2  17  10      209.84      217.02     21.73 o   0.52917
   3  17  10      193.94      174.64     19.10 o   0.54260
   4  17  10       10.52        3.17     17.67 o   0.55850
   5  17  10      129.19      121.80     19.24 o   0.57665
  -6 -17 -10      196.58      183.13     23.76 o   0.59687
  -7 -17 -10      181.12      200.54     24.47 o   0.61893
 -10  18  10       11.34        0.00     17.39 o   0.60467
  -9  18  10        0.62        7.39     19.85 o   0.58543
  -8  18  10        3.81        6.80     19.14 o   0.56827
  -7  18  10      986.00     1060.08     30.62 o   0.55340
  -6  18  10     1331.82     1443.95     29.47 o   0.54100
  -5  18  10       13.86       30.82     30.67 o   0.53123
  -4  18  10       33.41        5.67     69.28 o   0.52426
  -3  18  10      809.91      790.56     76.39 o   0.52019
  -2  18  10     1595.61     1684.01     39.63 o   0.51909
  -1  18  10      695.11      593.11     24.36 o   0.52098
   0  18  10      866.20      841.50     28.64 o   0.52583
   1  18  10      106.15       70.14     20.70 o   0.53355
   2  18  10      820.88      734.70     25.93 o   0.54403
   3  18  10      363.59      312.78     25.15 o   0.55710
   4  18  10        2.15        9.22     18.20 o   0.57260
   5  18  10        4.84       13.21     19.14 o   0.59032
   6  18  10       42.82       49.61     19.41 o   0.61008
 -10  19  10      105.95      107.80     18.82 o   0.61845
  -9  19  10        3.74        0.93     20.03 o   0.59965
  -8  19  10      367.12      427.35     23.42 o   0.58292
  -7  19  10      610.28      531.72     29.45 o   0.56843
  -6  19  10      361.83      362.23     36.07 o   0.55636
  -5  19  10        5.55        5.34     31.96 o   0.54687
  -4  19  10     1353.33     1331.29     83.01 o   0.54010
  -3  19  10      112.67      147.25     65.95 o   0.53615
  -2  19  10      232.01      233.40     60.62 o   0.53509
  -1  19  10      516.43      567.47     26.78 o   0.53692
   0  19  10     1934.08     1953.36     32.38 o   0.54162
   1  19  10        0.73        1.15     20.31 o   0.54912
   2  19  10       19.32       19.19     22.68 o   0.55931
   3  19  10       11.10        9.19     23.46 o   0.57203
   4  19  10      463.18      379.31     26.58 o   0.58713
   5  19  10      468.81      487.61     22.49 o   0.60443
   6  19  10      508.36      435.83     22.26 o   0.62374
  -9  20  10       11.47       28.41     21.17 o   0.61429
  -8  20  10      930.77     1023.94     38.32 o   0.59796
  -7  20  10       65.31       68.54     21.69 o   0.58385
  -6  20  10      234.29      228.37     35.25 o   0.57211
  -5  20  10      528.33      600.31     39.23 o   0.56288
  -4  20  10      247.18      240.77     32.93 o   0.55631
  -3  20  10       58.26       47.87     58.11 o   0.55248
  -2  20  10      963.37      984.33     68.63 o   0.55144
  -1  20  10        8.61        0.25     20.10 o   0.55322
   0  20  10       74.18       77.80     21.38 o   0.55779
   1  20  10       32.80       42.44     21.13 o   0.56507
  -2 -20 -10     1118.30     1033.76     35.11 o   0.57497
   3  20  10        4.40        9.51     22.58 o   0.58736
   4  20  10      155.93      131.58     24.56 o   0.60207
  -5 -20 -10      175.85      247.71     31.62 o   0.61896
  -8  21  10       47.78       38.83     21.11 o   0.61339
  -7  21  10       22.06        2.64     31.01 o   0.59963
  -6  21  10      220.06      248.53     35.91 o   0.58821
  -5  21  10      472.31      424.70     38.24 o   0.57924
  -4  21  10       33.46       63.10     33.17 o   0.57285
  -3  21  10      139.72      184.68     62.28 o   0.56913
  -2  21  10       39.98       33.37     44.79 o   0.56813
  -1  21  10      613.77      589.52     46.40 o   0.56985
   0  21  10      532.57      546.98     24.85 o   0.57429
   1  21  10      170.88      151.56     21.92 o   0.58137
   2  21  10      184.00      187.22     24.33 o   0.59099
   3  21  10        8.94       10.29     22.99 o   0.60305
   4  21  10       81.22       90.20     24.43 o   0.61739
  -7  22  10      202.77      257.64     36.20 o   0.61575
  -6  22  10      500.82      556.45     40.01 o   0.60463
  -5  22  10      206.79      275.18     37.30 o   0.59591
  -4  22  10       78.35      104.95     33.86 o   0.58971
  -3  22  10      403.81      486.03     68.90 o   0.58609
  -2  22  10      115.30      117.46     46.23 o   0.58512
  -1  22  10      122.64      111.31     41.86 o   0.58679
   0  22  10      226.38      265.88     22.29 o   0.59110
   1  22  10      201.70      205.25     22.96 o   0.59798
   2  22  10       88.00       64.87     24.20 o   0.60734
   3  22  10       82.44       57.67     24.68 o   0.61908
  -6  23  10      112.11       86.73     35.30 o   0.62135
  -5  23  10     1331.14     1682.23     49.25 o   0.61287
  -4  23  10       25.85       49.87     33.65 o   0.60684
  -3  23  10       38.28       58.44     45.03 o   0.60333
[truncated: 113,756 more chars]
